# Supplementary material for: Two new genera and species of the Gigantometopini (Hemiptera, Heteroptera, Miridae, Isometopinae) from Borneo with remarks on the distribution of the tribe
Source: Zookeys. 2020 Jun 16;941:71–89. doi: 10.3897/zookeys.941.47432 (PMC7311509; doi:10.3897/zookeys.941.47432)
Supplement: XML Treatment for Planicapitus [file zookeys.941.47432-treatment1.xml]

<!DOCTYPE tp:taxon-treatment
  PUBLIC "-//TaxonX//DTD Taxonomic Treatment Publishing DTD v0 20100105//EN" "tax-treatment-NSO.dtd">
<tp:taxon-treatment xmlns:tp="http://www.plazi.org/taxpub"><tp:treatment-meta><kwd-group><label>Taxon classification</label><kwd><named-content xmlns:xlink="http://www.w3.org/1999/xlink" content-type="kingdom">Animalia</named-content></kwd><kwd><named-content xmlns:xlink="http://www.w3.org/1999/xlink" content-type="order">Hemiptera</named-content></kwd><kwd><named-content xmlns:xlink="http://www.w3.org/1999/xlink" content-type="family">Miridae</named-content></kwd></kwd-group><mixed-citation publication-type="journal"><person-group><name><surname>Taszakowski</surname><given-names>Artur</given-names></name><name><surname>Kim</surname><given-names>Junggon</given-names></name><name><surname>Damken</surname><given-names>Claas</given-names></name><name><surname>Wahab</surname><given-names>Rodzay A.</given-names></name><name><surname>Herczek</surname><given-names>Aleksander</given-names></name><name><surname>Jung</surname><given-names>Sunghoon</given-names></name></person-group><article-title>Two new genera and species of the <tp:taxon-name><tp:taxon-name-part taxon-name-part-type="tribe">Gigantometopini</tp:taxon-name-part></tp:taxon-name> (<tp:taxon-name><tp:taxon-name-part taxon-name-part-type="order">Hemiptera</tp:taxon-name-part></tp:taxon-name>, <tp:taxon-name><tp:taxon-name-part taxon-name-part-type="suborder">Heteroptera</tp:taxon-name-part></tp:taxon-name>, <tp:taxon-name><tp:taxon-name-part taxon-name-part-type="family">Miridae</tp:taxon-name-part></tp:taxon-name>, <tp:taxon-name><tp:taxon-name-part taxon-name-part-type="subfamily">Isometopinae</tp:taxon-name-part></tp:taxon-name>) from Borneo with remarks on the distribution of the tribe</article-title><source>Zookeys</source><day>16</day><month>6</month><year>2020</year><volume>941</volume><fpage>71</fpage><lpage>89</lpage><pub-id pub-id-type="doi">10.3897/zookeys.941.47432</pub-id></mixed-citation></tp:treatment-meta><tp:nomenclature><tp:taxon-name><object-id xmlns:xlink="http://www.w3.org/1999/xlink" content-type="arpha" xlink:type="simple">B76FB666-F888-5ABB-825A-625910625E6D</object-id>
            <tp:taxon-name-part taxon-name-part-type="genus" reg="Planicapitus">Planicapitus</tp:taxon-name-part>
            <object-id xmlns:xlink="http://www.w3.org/1999/xlink" content-type="zoobank" xlink:type="simple">http://zoobank.org/E38884A2-CDD1-4C4F-95A5-E8AA1F979AA5</object-id>
          </tp:taxon-name><tp:taxon-authority>Taszakowski, Kim &amp; Herczek</tp:taxon-authority><tp:taxon-status xmlns:xlink="http://www.w3.org/1999/xlink" xlink:type="simple">gen. nov.</tp:taxon-status></tp:nomenclature><tp:treatment-sec sec-type="type species" id="SECID0EPBAE"><title>Type species.</title><p><italic><tp:taxon-name><tp:taxon-name-part taxon-name-part-type="genus" reg="Planicapitus">Planicapitus</tp:taxon-name-part> <tp:taxon-name-part taxon-name-part-type="species" reg="luteus">luteus</tp:taxon-name-part></tp:taxon-name></italic> Taszakowski, Kim &amp; Herczek, sp. nov.</p></tp:treatment-sec><tp:treatment-sec sec-type="diagnosis" id="SECID0EACAE"><title>Diagnosis.</title><p>Distinguished by vertical, flattened head, not punctured but wrinkled and distinctly higher than wide, dorsally extending to level of highest point of pronotum; vertex convex, protruding above eye level; width of vertex slightly larger than eye width; dorsum and pleurites of thorax with deep and dense punctures; calli slightly marked, tarsi two segmented, claw without subapical tooth; labium reaching third abdominal segment; right paramere very small, short, dagger-shaped; left paramere ca. 2.5 times as long as right one.</p></tp:treatment-sec><tp:treatment-sec sec-type="description" id="SECID0EFCAE"><title>Description.</title><p><bold>Male.</bold> Body oval, slightly elongated (Fig. <xref ref-type="fig" rid="F1">1A</xref>). Head clearly higher than wide, dorsally extending to highest point of pronotum, flattened, impunctate but wrinkled; Antenna thin (particularly segments III and IV). Labium reaching third abdominal segment (Fig. <xref ref-type="fig" rid="F1">1B</xref>). Pronotal collar with row of punctures. Pronotum distinctly punctuate, distinctly carinate at sides, with slightly upturned lateral margins; calli slightly marked, separated by shallow fossa. Scutellum convex, wider than long, baso-medially clearly depressed. Thoracic pleura distinctly punctate (Fig. <xref ref-type="fig" rid="F1">1C</xref>). Ostiolar peritreme small, strongly convex and covered with fine spines (Fig. <xref ref-type="fig" rid="F4">4A–C</xref>). Mesofemora with five trichobothria (Fig. <xref ref-type="fig" rid="F3">3C, D</xref>). Tarsi two segmented, claws without apical tooth (Fig. <xref ref-type="fig" rid="F3">3 E–G</xref>). Genitalia: genital capsule trapeziform, with two longitudinal sutures at sides (Fig. <xref ref-type="fig" rid="F5">5A, B</xref>); aedeagus delicate, membranous, with weakly sclerotized dorsal wall of phallotheca, endosoma sacciform and membranous, weakly sclerotized (Fig. <xref ref-type="fig" rid="F5">5A, B, E</xref>). Left paramere scythe-shaped, sensory lobe with several long setae, apical process elongate (Fig. <xref ref-type="fig" rid="F5">5A–C</xref>); right paramere very small, short, dagger-shaped (Fig. <xref ref-type="fig" rid="F5">5A, B, D</xref>).</p><fig id="F1" position="float" orientation="portrait"><object-id xmlns:xlink="http://www.w3.org/1999/xlink" content-type="doi" xlink:type="simple">10.3897/zookeys.941.47432.figure1</object-id><object-id xmlns:xlink="http://www.w3.org/1999/xlink" content-type="arpha" xlink:type="simple">10C03D13-D247-5237-8D86-D444A2E1340B</object-id><label>Figure 1.</label><caption><p><italic><tp:taxon-name><tp:taxon-name-part taxon-name-part-type="genus" reg="Planicapitus">Planicapitus</tp:taxon-name-part> <tp:taxon-name-part taxon-name-part-type="species" reg="luteus">luteus</tp:taxon-name-part></tp:taxon-name></italic>: dorsal (<bold>A</bold>), ventral (<bold>B</bold>) and lateral (<bold>C</bold>) views.</p></caption><graphic xmlns:xlink="http://www.w3.org/1999/xlink" xlink:href="zookeys-941-071-g001.jpg" position="float" orientation="portrait" xlink:type="simple" id="oo_421611.jpg"><uri content-type="original_file" xlink:type="simple">https://binary.pensoft.net/fig/421611</uri></graphic></fig></tp:treatment-sec><tp:treatment-sec sec-type="remarks" id="SECID0ETEAE"><title>Remarks.</title><p>Affiliation of <italic><tp:taxon-name><tp:taxon-name-part taxon-name-part-type="genus" reg="Planicapitus">Planicapitus</tp:taxon-name-part> <tp:taxon-name-part taxon-name-part-type="species" reg="luteus">luteus</tp:taxon-name-part></tp:taxon-name></italic> to the <tp:taxon-name><tp:taxon-name-part taxon-name-part-type="tribe">Gigantometopini</tp:taxon-name-part></tp:taxon-name> is clearly confirmed by the following features: compound eyes relatively small, significantly separated from each other, pronotum deeply punctate and elongate, calli separated by shallow fossa, pronotal collar demarcated by row of punctures, inflated scutellum, and five mesofemoral trichobothria (<xref ref-type="bibr" rid="B5">Herczek 1993</xref>, <xref ref-type="bibr" rid="B25">Yasunaga et al. 2017</xref>).</p><p>Set of features mentioned in the diagnosis clearly differ the new genus from other genera belonging to <tp:taxon-name><tp:taxon-name-part taxon-name-part-type="tribe">Gigantometopini</tp:taxon-name-part></tp:taxon-name>. <italic><tp:taxon-name><tp:taxon-name-part taxon-name-part-type="genus" reg="Planicapitus">Planicapitus</tp:taxon-name-part> <tp:taxon-name-part taxon-name-part-type="species" reg="luteus">luteus</tp:taxon-name-part></tp:taxon-name></italic> belongs to the smallest representatives of tribe. The new genus is similar in size to <italic><tp:taxon-name><tp:taxon-name-part taxon-name-part-type="genus" reg="Isometopidea">Isometopidea</tp:taxon-name-part> <tp:taxon-name-part taxon-name-part-type="species" reg="lieweni">lieweni</tp:taxon-name-part></tp:taxon-name></italic> which body length of the only known specimen equals to 3.0 mm. It is a female, so probably (like other representatives of tribe) males reach a smaller body size (<xref ref-type="bibr" rid="B17">Poppius 1913</xref>, <xref ref-type="bibr" rid="B24">Yasunaga 2005</xref>, <xref ref-type="bibr" rid="B6">Herczek et al. 2018</xref>). <italic><tp:taxon-name><tp:taxon-name-part taxon-name-part-type="genus" reg="Isometopidea">Isometopidea</tp:taxon-name-part></tp:taxon-name></italic> further differs from newly described genus by the structure of the head, which is not higher than wide, somewhat rounded and not strongly flattened in front. <italic><tp:taxon-name><tp:taxon-name-part taxon-name-part-type="genus" reg="Sulawesimetopus">Sulawesimetopus</tp:taxon-name-part></tp:taxon-name></italic>, the second comparatively small-sized genus of the <tp:taxon-name><tp:taxon-name-part taxon-name-part-type="tribe">Gigantometopini</tp:taxon-name-part></tp:taxon-name>, is slightly larger and can be distinguished from the new genus by the three segmented tarsi and punctured head. Other representatives of <tp:taxon-name><tp:taxon-name-part taxon-name-part-type="tribe">Gigantometopini</tp:taxon-name-part></tp:taxon-name> are a way larger than the new genus in body size.</p></tp:treatment-sec><tp:treatment-sec sec-type="etymology" id="SECID0ESHAE"><title>Etymology.</title><p>Combined from Latin adjective: <italic>planus</italic>, flat and noun: <italic>caput</italic>, <italic>capitis</italic>, head; gender masculine.</p></tp:treatment-sec><tp:treatment-sec><!--Section generated to contain objects referenced in tp:taxon-treatment.--><fig id="F4" position="float" orientation="portrait"><object-id xmlns:xlink="http://www.w3.org/1999/xlink" content-type="doi" xlink:type="simple">10.3897/zookeys.941.47432.figure4</object-id><object-id xmlns:xlink="http://www.w3.org/1999/xlink" content-type="arpha" xlink:type="simple">2038035D-EA7D-5C5D-92E2-38A206BE13C2</object-id><label>Figure 4.</label><caption><p>Scent gland, evaporatory area (<bold>A, B</bold>) and peritreme (<bold>C</bold>) of <italic><tp:taxon-name><tp:taxon-name-part taxon-name-part-type="genus" reg="Planicapitus">Planicapitus</tp:taxon-name-part> <tp:taxon-name-part taxon-name-part-type="species" reg="luteus">luteus</tp:taxon-name-part></tp:taxon-name></italic>.</p></caption><graphic xmlns:xlink="http://www.w3.org/1999/xlink" xlink:href="zookeys-941-071-g004.jpg" position="float" orientation="portrait" xlink:type="simple" id="oo_421614.jpg"><uri content-type="original_file" xlink:type="simple">https://binary.pensoft.net/fig/421614</uri></graphic></fig><fig id="F3" position="float" orientation="portrait"><object-id xmlns:xlink="http://www.w3.org/1999/xlink" content-type="doi" xlink:type="simple">10.3897/zookeys.941.47432.figure3</object-id><object-id xmlns:xlink="http://www.w3.org/1999/xlink" content-type="arpha" xlink:type="simple">3F29C30B-F85F-5103-BE7E-5C5FE3504F04</object-id><label>Figure 3.</label><caption><p><italic><tp:taxon-name><tp:taxon-name-part taxon-name-part-type="genus" reg="Planicapitus">Planicapitus</tp:taxon-name-part> <tp:taxon-name-part taxon-name-part-type="species" reg="luteus">luteus</tp:taxon-name-part></tp:taxon-name></italic>: head in dorsal view (<bold>A, B</bold>), femur of middle leg in ventrolateral view, showing trichobothrial pattern (<bold>C, D</bold>), pretarsus of foreleg, lateral view (<bold>E</bold>), tarsus of middle leg, lateral view (<bold>F</bold>), pretarsus of middle leg, ventral view (<bold>G</bold>).</p></caption><graphic xmlns:xlink="http://www.w3.org/1999/xlink" xlink:href="zookeys-941-071-g003.jpg" position="float" orientation="portrait" xlink:type="simple" id="oo_421613.jpg"><uri content-type="original_file" xlink:type="simple">https://binary.pensoft.net/fig/421613</uri></graphic></fig><fig id="F5" position="float" orientation="portrait"><object-id xmlns:xlink="http://www.w3.org/1999/xlink" content-type="doi" xlink:type="simple">10.3897/zookeys.941.47432.figure5</object-id><object-id xmlns:xlink="http://www.w3.org/1999/xlink" content-type="arpha" xlink:type="simple">06386E65-6F9A-5CC1-B846-FE7C2DA1BD5F</object-id><label>Figure 5.</label><caption><p>Male genitalia of <italic><tp:taxon-name><tp:taxon-name-part taxon-name-part-type="genus" reg="Planicapitus">Planicapitus</tp:taxon-name-part> <tp:taxon-name-part taxon-name-part-type="species" reg="luteus">luteus</tp:taxon-name-part></tp:taxon-name></italic>: genital capsule in dorsal (<bold>A</bold>) and caudal (<bold>B</bold>) views, left paramere (<bold>C</bold>), right paramere (<bold>D</bold>), aedeagus in dorsal view (<bold>E</bold>).</p></caption><graphic xmlns:xlink="http://www.w3.org/1999/xlink" xlink:href="zookeys-941-071-g005.jpg" position="float" orientation="portrait" xlink:type="simple" id="oo_421615.jpg"><uri content-type="original_file" xlink:type="simple">https://binary.pensoft.net/fig/421615</uri></graphic></fig></tp:treatment-sec><ref-list><ref id="B5"><mixed-citation xmlns:xlink="http://www.w3.org/1999/xlink" xlink:type="simple"><person-group><name name-style="western"><surname>Herczek</surname><given-names>A</given-names></name></person-group> (<year>1993</year>) <article-title>Systematic position of <tp:taxon-name><tp:taxon-name-part taxon-name-part-type="subfamily">Isometopinae</tp:taxon-name-part></tp:taxon-name> Fieb. (<tp:taxon-name><tp:taxon-name-part taxon-name-part-type="family">Miridae</tp:taxon-name-part></tp:taxon-name>, <tp:taxon-name><tp:taxon-name-part taxon-name-part-type="suborder">Heteroptera</tp:taxon-name-part></tp:taxon-name>) and their intrarelationships.</article-title><source>Prace Naukowe Uniwersytetu Śląskiego, Katowice,</source><volume>1357</volume>: <fpage>1</fpage>–<lpage>86</lpage>.</mixed-citation></ref><ref id="B25"><mixed-citation xmlns:xlink="http://www.w3.org/1999/xlink" xlink:type="simple"><person-group><name name-style="western"><surname>Yasunaga</surname><given-names>T</given-names></name><name name-style="western"><surname>Yamada</surname><given-names>K</given-names></name><name name-style="western"><surname>Tsai</surname><given-names>JF</given-names></name></person-group> (<year>2017</year>) <article-title>Taxonomic review of the plant bug subfamily <tp:taxon-name><tp:taxon-name-part taxon-name-part-type="subfamily">Isometopinae</tp:taxon-name-part></tp:taxon-name> for Taiwan and Japanese Southwest Islands, with descriptions of new taxa (<tp:taxon-name><tp:taxon-name-part taxon-name-part-type="order">Hemiptera</tp:taxon-name-part></tp:taxon-name>: <tp:taxon-name><tp:taxon-name-part taxon-name-part-type="suborder">Heteroptera</tp:taxon-name-part></tp:taxon-name>: <tp:taxon-name><tp:taxon-name-part taxon-name-part-type="family">Miridae</tp:taxon-name-part></tp:taxon-name>: <tp:taxon-name><tp:taxon-name-part taxon-name-part-type="subfamily">Isometopinae</tp:taxon-name-part></tp:taxon-name>).</article-title><source>Zootaxa</source><volume>4365</volume>(<issue>4</issue>): <fpage>421</fpage>–<lpage>439</lpage></mixed-citation></ref><ref id="B17"><mixed-citation xmlns:xlink="http://www.w3.org/1999/xlink" xlink:type="simple"><person-group><name name-style="western"><surname>Poppius</surname><given-names>B</given-names></name></person-group> (<year>1913</year>) <article-title>Zur Kenntnis der Miriden, Isometopiden, Anthocoriden, Nabiden und Schizopteriden Ceylon’s.</article-title><source>Entomologisk Tidskrift</source><volume>34</volume>: <fpage>239</fpage>–<lpage>260</lpage>. <ext-link xlink:type="simple" ext-link-type="doi" xlink:href="10.5962/bhl.part.1634">https://doi.org/10.5962/bhl.part.1634</ext-link></mixed-citation></ref><ref id="B24"><mixed-citation xmlns:xlink="http://www.w3.org/1999/xlink" xlink:type="simple"><person-group><name name-style="western"><surname>Yasunaga</surname><given-names>T</given-names></name></person-group> (<year>2005</year>) <article-title><tp:taxon-name><tp:taxon-name-part taxon-name-part-type="subfamily">Isometopinae</tp:taxon-name-part></tp:taxon-name> plant bugs (<tp:taxon-name><tp:taxon-name-part taxon-name-part-type="suborder">Heteroptera</tp:taxon-name-part></tp:taxon-name>: <tp:taxon-name><tp:taxon-name-part taxon-name-part-type="family">Miridae</tp:taxon-name-part></tp:taxon-name>) preferably inhabiting <italic><tp:taxon-name><tp:taxon-name-part taxon-name-part-type="genus">Fraxinus</tp:taxon-name-part> <tp:taxon-name-part taxon-name-part-type="species">griffithii</tp:taxon-name-part></tp:taxon-name></italic> on Ishigaki Island of the Ryukyus, Japan.</article-title><source>Tijdschrift voor Entomologie</source><volume>148</volume>: <fpage>341</fpage>–<lpage>349</lpage>. <ext-link xlink:type="simple" ext-link-type="doi" xlink:href="10.1163/22119434-900000179">https://doi.org/10.1163/22119434-900000179</ext-link></mixed-citation></ref><ref id="B6"><mixed-citation xmlns:xlink="http://www.w3.org/1999/xlink" xlink:type="simple"><person-group><name name-style="western"><surname>Herczek</surname><given-names>A</given-names></name><name name-style="western"><surname>Gorczyca</surname><given-names>J</given-names></name><name name-style="western"><surname>Taszakowski</surname><given-names>A</given-names></name></person-group> (<year>2018</year>) <article-title><italic><tp:taxon-name><tp:taxon-name-part taxon-name-part-type="genus">Sulawesimetopus</tp:taxon-name-part> <tp:taxon-name-part taxon-name-part-type="species">henryi</tp:taxon-name-part></tp:taxon-name></italic>, a new genus and species of <tp:taxon-name><tp:taxon-name-part taxon-name-part-type="subfamily">Isometopinae</tp:taxon-name-part></tp:taxon-name> (<tp:taxon-name><tp:taxon-name-part taxon-name-part-type="order">Hemiptera</tp:taxon-name-part></tp:taxon-name>, <tp:taxon-name><tp:taxon-name-part taxon-name-part-type="suborder">Heteroptera</tp:taxon-name-part></tp:taxon-name>, <tp:taxon-name><tp:taxon-name-part taxon-name-part-type="family">Miridae</tp:taxon-name-part></tp:taxon-name>) from Sulawesi.</article-title> In: <person-group><name name-style="western"><surname>Wheeler</surname><given-names>Jr AG</given-names></name></person-group> (<role>Ed.</role>) <issue-title>A Festschrift Recognizing Thomas J. Henry for a Lifetime of Contributions to Heteropteran Systematics.</issue-title><source>ZooKeys</source><volume>796</volume>: <fpage>147</fpage>–<lpage>161</lpage>. <ext-link xlink:type="simple" ext-link-type="doi" xlink:href="10.3897/zookeys.796.21273">https://doi.org/10.3897/zookeys.796.21273</ext-link></mixed-citation></ref></ref-list></tp:taxon-treatment>
