# Supplementary material for: Two new genera and species of the Gigantometopini (Hemiptera, Heteroptera, Miridae, Isometopinae) from Borneo with remarks on the distribution of the tribe
Source: Zookeys. 2020 Jun 16;941:71–89. doi: 10.3897/zookeys.941.47432 (PMC7311509; doi:10.3897/zookeys.941.47432)
Supplement: XML Treatment for Planicapitus luteus [file zookeys.941.47432-treatment2.xml]

<!DOCTYPE tp:taxon-treatment
  PUBLIC "-//TaxonX//DTD Taxonomic Treatment Publishing DTD v0 20100105//EN" "tax-treatment-NSO.dtd">
<tp:taxon-treatment xmlns:tp="http://www.plazi.org/taxpub"><tp:treatment-meta><kwd-group><label>Taxon classification</label><kwd><named-content xmlns:xlink="http://www.w3.org/1999/xlink" content-type="kingdom">Animalia</named-content></kwd><kwd><named-content xmlns:xlink="http://www.w3.org/1999/xlink" content-type="order">Hemiptera</named-content></kwd><kwd><named-content xmlns:xlink="http://www.w3.org/1999/xlink" content-type="family">Miridae</named-content></kwd></kwd-group><mixed-citation publication-type="journal"><person-group><name><surname>Taszakowski</surname><given-names>Artur</given-names></name><name><surname>Kim</surname><given-names>Junggon</given-names></name><name><surname>Damken</surname><given-names>Claas</given-names></name><name><surname>Wahab</surname><given-names>Rodzay A.</given-names></name><name><surname>Herczek</surname><given-names>Aleksander</given-names></name><name><surname>Jung</surname><given-names>Sunghoon</given-names></name></person-group><article-title>Two new genera and species of the <tp:taxon-name><tp:taxon-name-part taxon-name-part-type="tribe">Gigantometopini</tp:taxon-name-part></tp:taxon-name> (<tp:taxon-name><tp:taxon-name-part taxon-name-part-type="order">Hemiptera</tp:taxon-name-part></tp:taxon-name>, <tp:taxon-name><tp:taxon-name-part taxon-name-part-type="suborder">Heteroptera</tp:taxon-name-part></tp:taxon-name>, <tp:taxon-name><tp:taxon-name-part taxon-name-part-type="family">Miridae</tp:taxon-name-part></tp:taxon-name>, <tp:taxon-name><tp:taxon-name-part taxon-name-part-type="subfamily">Isometopinae</tp:taxon-name-part></tp:taxon-name>) from Borneo with remarks on the distribution of the tribe</article-title><source>Zookeys</source><day>16</day><month>6</month><year>2020</year><volume>941</volume><fpage>71</fpage><lpage>89</lpage><pub-id pub-id-type="doi">10.3897/zookeys.941.47432</pub-id></mixed-citation></tp:treatment-meta><tp:nomenclature><tp:taxon-name><object-id xmlns:xlink="http://www.w3.org/1999/xlink" content-type="arpha" xlink:type="simple">CD04D1B0-FC60-5407-B723-E88E7F396C7F</object-id>
            <tp:taxon-name-part taxon-name-part-type="genus" reg="Planicapitus">Planicapitus</tp:taxon-name-part>
            <tp:taxon-name-part taxon-name-part-type="species" reg="luteus">luteus</tp:taxon-name-part>
            <object-id xmlns:xlink="http://www.w3.org/1999/xlink" content-type="zoobank" xlink:type="simple">http://zoobank.org/F66DC352-A83C-4661-897A-D101551CDC2C</object-id>
          </tp:taxon-name><tp:taxon-authority>Taszakowski, Kim &amp; Herczek</tp:taxon-authority><tp:taxon-status xmlns:xlink="http://www.w3.org/1999/xlink" xlink:type="simple">sp. nov.</tp:taxon-status><xref ref-type="fig" rid="F1">Figures 1</xref><xref ref-type="fig" rid="F2">, 2</xref><xref ref-type="fig" rid="F3">, 3</xref><xref ref-type="fig" rid="F4">, 4</xref><xref ref-type="fig" rid="F5">, 5</xref></tp:nomenclature><tp:treatment-sec sec-type="diagnosis" id="SECID0E2JAE"><title>Diagnosis.</title><p>See generic diagnosis.</p></tp:treatment-sec><tp:treatment-sec sec-type="description" id="SECID0EAKAE"><title>Description.</title><p><bold>Male.</bold> Body shiny, yellow-brownish, covered by semi-erect pale-brown seta (Fig. <xref ref-type="fig" rid="F1">1A–C</xref>). <bold><italic>Head</italic></bold>: yellow-whitish, 1.5 times as high as wide, compound eyes reddish yellow, vertex orange, convex, 1.3 times as wide as eye width in dorsal view. Frons whitish, with two small dark brown spots ventrally extending into large Y-shaped brown macula; gena whitish yellow (Figs <xref ref-type="fig" rid="F1">1C</xref>, <xref ref-type="fig" rid="F2">2A, B</xref>). Antenna yellowish. Labium shiny, yellowish, segment IV with brown apex (Fig. <xref ref-type="fig" rid="F1">1B</xref>). <bold><italic>Thorax</italic></bold>: pronotum yellow, semi-transparent laterally; exposed part of mesoscutum yellow, scutellum yellowish brown, with apex white and lateral angles narrowly whitish, 0.7 as long as wide. Pleura yellowish brown, with red stripe from propleuron to episternum (Fig. <xref ref-type="fig" rid="F1">1B, C</xref>). Ostiolar peritreme ivory, evaporative area yellow (Fig. <xref ref-type="fig" rid="F1">1B, C</xref>). Claval commissure 0.6 times as long as scutellum. <bold><italic>Hemelytron</italic></bold>: in various shades of yellow, median part with two whitish spots. Cuneus 0.9 times as long as wide, yellowish, with white spot in basal inner corner. Membrane pale grey, semi-transparent, with two cells. <bold><italic>Legs</italic></bold>: coxae pale, almost white, femora yellow-white (Fig. <xref ref-type="fig" rid="F1">1B, C</xref>), with brown spots, tibiae yellow with dark brown spots, tarsi yellow (Fig. <xref ref-type="fig" rid="F1">1B, C</xref>). <bold><italic>Abdomen</italic></bold>: bicoloured, dark brown, except for pale yellow genital segment (Fig. <xref ref-type="fig" rid="F1">1B, C</xref>). <bold><italic>Genitalia</italic></bold>: as described above. <bold><italic>Measurements</italic></bold>: given in the Table <xref ref-type="table" rid="T1">1</xref>.</p><table-wrap id="T1" position="float" orientation="portrait"><label>Table 1.</label><caption><p>Comparison of metric features of <italic><tp:taxon-name><tp:taxon-name-part taxon-name-part-type="genus" reg="Planicapitus">Planicapitus</tp:taxon-name-part> <tp:taxon-name-part taxon-name-part-type="species" reg="luteus">luteus</tp:taxon-name-part></tp:taxon-name></italic> and <italic><tp:taxon-name><tp:taxon-name-part taxon-name-part-type="genus" reg="Bruneimetopus">Bruneimetopus</tp:taxon-name-part> <tp:taxon-name-part taxon-name-part-type="species" reg="simulans">simulans</tp:taxon-name-part></tp:taxon-name></italic>.</p></caption><table id="TID0E3MAG" rules="all"><tbody><tr><th rowspan="1" colspan="1"/><th rowspan="1" colspan="1">
                    <italic><tp:taxon-name><tp:taxon-name-part taxon-name-part-type="genus" reg="Planicapitus">P.</tp:taxon-name-part> <tp:taxon-name-part taxon-name-part-type="species" reg="luteus">luteus</tp:taxon-name-part></tp:taxon-name></italic>
                  </th><th rowspan="1" colspan="1"><italic><tp:taxon-name><tp:taxon-name-part taxon-name-part-type="genus" reg="Bruneimetopus">B.</tp:taxon-name-part> <tp:taxon-name-part taxon-name-part-type="species" reg="simulans">simulans</tp:taxon-name-part></tp:taxon-name></italic> holotype</th><th rowspan="1" colspan="1"><italic><tp:taxon-name><tp:taxon-name-part taxon-name-part-type="genus" reg="Bruneimetopus">B.</tp:taxon-name-part> <tp:taxon-name-part taxon-name-part-type="species" reg="simulans">simulans</tp:taxon-name-part></tp:taxon-name></italic> paratype</th><th rowspan="1" colspan="1"><italic><tp:taxon-name><tp:taxon-name-part taxon-name-part-type="genus" reg="Bruneimetopus">B.</tp:taxon-name-part> <tp:taxon-name-part taxon-name-part-type="species" reg="simulans">simulans</tp:taxon-name-part></tp:taxon-name></italic> average</th></tr><tr><td rowspan="1" colspan="1">Body length</td><td rowspan="1" colspan="1">2.61</td><td rowspan="1" colspan="1">2.52</td><td rowspan="1" colspan="1">2.47</td><td rowspan="1" colspan="1">2.50</td></tr><tr><td rowspan="1" colspan="1">Body width</td><td rowspan="1" colspan="1">1.24</td><td rowspan="1" colspan="1">1.13</td><td rowspan="1" colspan="1">–</td><td rowspan="1" colspan="1">1.13</td></tr><tr><td rowspan="1" colspan="1">Head length</td><td rowspan="1" colspan="1">0.22</td><td rowspan="1" colspan="1">0.19</td><td rowspan="1" colspan="1">0.19</td><td rowspan="1" colspan="1">0.19</td></tr><tr><td rowspan="1" colspan="1">Head width</td><td rowspan="1" colspan="1">0.58</td><td rowspan="1" colspan="1">0.51</td><td rowspan="1" colspan="1">0.52</td><td rowspan="1" colspan="1">0.52</td></tr><tr><td rowspan="1" colspan="1">Head height</td><td rowspan="1" colspan="1">0.86</td><td rowspan="1" colspan="1">0.71</td><td rowspan="1" colspan="1">0.68</td><td rowspan="1" colspan="1">0.71</td></tr><tr><td rowspan="1" colspan="1">Dorsal width of eye</td><td rowspan="1" colspan="1">0,20</td><td rowspan="1" colspan="1">0.17</td><td rowspan="1" colspan="1">0.19</td><td rowspan="1" colspan="1">0.18</td></tr><tr><td rowspan="1" colspan="1">Vertex width</td><td rowspan="1" colspan="1">0.26</td><td rowspan="1" colspan="1">0.17</td><td rowspan="1" colspan="1">0.19</td><td rowspan="1" colspan="1">0.18</td></tr><tr><td rowspan="1" colspan="1">Antennal segments I:II:III:IV</td><td rowspan="1" colspan="1">0.10:0.62:0.67:0.21</td><td rowspan="1" colspan="1">0.10:0.59:0.78:0.20</td><td rowspan="1" colspan="1">0.09:0.60:0.82:0.20</td><td rowspan="1" colspan="1">0.10:0.60:0.80:0.20</td></tr><tr><td rowspan="1" colspan="1">Labium length</td><td rowspan="1" colspan="1">1.30</td><td rowspan="1" colspan="1">1.26</td><td rowspan="1" colspan="1">–</td><td rowspan="1" colspan="1">1.26</td></tr><tr><td rowspan="1" colspan="1">Labial segments I:II:III:IV</td><td rowspan="1" colspan="1">0.35:0.26:0.30:0.37</td><td rowspan="1" colspan="1">0.34:0.36:0.23:0.39</td><td rowspan="1" colspan="1">–</td><td rowspan="1" colspan="1">0.34:0.36:0.23:0.39</td></tr><tr><td rowspan="1" colspan="1">Pronotum length</td><td rowspan="1" colspan="1">0.52</td><td rowspan="1" colspan="1">0.48</td><td rowspan="1" colspan="1">0.43</td><td rowspan="1" colspan="1">0.46</td></tr><tr><td rowspan="1" colspan="1">Anterior width of pronotum</td><td rowspan="1" colspan="1">0.51</td><td rowspan="1" colspan="1">0.48</td><td rowspan="1" colspan="1">0.44</td><td rowspan="1" colspan="1">0.46</td></tr><tr><td rowspan="1" colspan="1">Posterior width of pronotum</td><td rowspan="1" colspan="1">1.19</td><td rowspan="1" colspan="1">1.07</td><td rowspan="1" colspan="1">1.07</td><td rowspan="1" colspan="1">1.07</td></tr><tr><td rowspan="1" colspan="1">Mesoscutum length</td><td rowspan="1" colspan="1">0.10</td><td rowspan="1" colspan="1">0.12</td><td rowspan="1" colspan="1">0.10</td><td rowspan="1" colspan="1">0.11</td></tr><tr><td rowspan="1" colspan="1">Scutellum length</td><td rowspan="1" colspan="1">0.42</td><td rowspan="1" colspan="1">0.42</td><td rowspan="1" colspan="1">0.49</td><td rowspan="1" colspan="1">0.46</td></tr><tr><td rowspan="1" colspan="1">Scutellum width</td><td rowspan="1" colspan="1">0.61</td><td rowspan="1" colspan="1">0.68</td><td rowspan="1" colspan="1">0.59</td><td rowspan="1" colspan="1">0.64</td></tr><tr><td rowspan="1" colspan="1">Claval commissure</td><td rowspan="1" colspan="1">0.27</td><td rowspan="1" colspan="1">0.23</td><td rowspan="1" colspan="1">–</td><td rowspan="1" colspan="1">0.23</td></tr><tr><td rowspan="1" colspan="1">1<sup>st</sup> femur length</td><td rowspan="1" colspan="1">0.73</td><td rowspan="1" colspan="1">0.64</td><td rowspan="1" colspan="1">0.68</td><td rowspan="1" colspan="1">0.66</td></tr><tr><td rowspan="1" colspan="1">1<sup>st</sup> tibia length</td><td rowspan="1" colspan="1">0.76</td><td rowspan="1" colspan="1">0.73</td><td rowspan="1" colspan="1">0.76</td><td rowspan="1" colspan="1">0.75</td></tr><tr><td rowspan="1" colspan="1">1<sup>st</sup> length of tarsus</td><td rowspan="1" colspan="1">0.26</td><td rowspan="1" colspan="1">0.20</td><td rowspan="1" colspan="1"/><td rowspan="1" colspan="1"/></tr><tr><td rowspan="1" colspan="1">1<sup>st</sup> length of tarsus I: II</td><td rowspan="1" colspan="1">0.09:0.22</td><td rowspan="1" colspan="1">0.08:0.17</td><td rowspan="1" colspan="1">0.08:0.17</td><td rowspan="1" colspan="1">0.08:0.17</td></tr><tr><td rowspan="1" colspan="1">2<sup>nd</sup> femur length</td><td rowspan="1" colspan="1">0.86</td><td rowspan="1" colspan="1">0.73</td><td rowspan="1" colspan="1">0.73</td><td rowspan="1" colspan="1">0.73</td></tr><tr><td rowspan="1" colspan="1">2<sup>nd</sup> tibia length</td><td rowspan="1" colspan="1">0.96</td><td rowspan="1" colspan="1">0,84</td><td rowspan="1" colspan="1">0.88</td><td rowspan="1" colspan="1">0.86</td></tr><tr><td rowspan="1" colspan="1">2<sup>nd</sup> length of tarsus</td><td rowspan="1" colspan="1">0.21</td><td rowspan="1" colspan="1">0,19</td><td rowspan="1" colspan="1">0.19</td><td rowspan="1" colspan="1">0.19</td></tr><tr><td rowspan="1" colspan="1">2<sup>nd</sup> length of tarsus I: II</td><td rowspan="1" colspan="1">0.08:0.18</td><td rowspan="1" colspan="1">0.08:0.16</td><td rowspan="1" colspan="1">0.07:0.15</td><td rowspan="1" colspan="1">0.08:0.16</td></tr><tr><td rowspan="1" colspan="1">3<sup>rd</sup> femur length</td><td rowspan="1" colspan="1">–</td><td rowspan="1" colspan="1">–</td><td rowspan="1" colspan="1">0.92</td><td rowspan="1" colspan="1">0.92</td></tr><tr><td rowspan="1" colspan="1">3<sup>rd</sup> femur width</td><td rowspan="1" colspan="1">–</td><td rowspan="1" colspan="1">–</td><td rowspan="1" colspan="1">0.23</td><td rowspan="1" colspan="1">0.23</td></tr><tr><td rowspan="1" colspan="1">3<sup>rd</sup> tibia length</td><td rowspan="1" colspan="1">–</td><td rowspan="1" colspan="1">–</td><td rowspan="1" colspan="1">1.28</td><td rowspan="1" colspan="1">1.28</td></tr><tr><td rowspan="1" colspan="1">3<sup>rd</sup> tarsus length</td><td rowspan="1" colspan="1">–</td><td rowspan="1" colspan="1">–</td><td rowspan="1" colspan="1">0.22</td><td rowspan="1" colspan="1">0.22</td></tr><tr><td rowspan="1" colspan="1">3<sup>rd</sup> length of tarsus I: II</td><td rowspan="1" colspan="1">–</td><td rowspan="1" colspan="1">–</td><td rowspan="1" colspan="1">0.09:0.15</td><td rowspan="1" colspan="1">0.09:0.15</td></tr><tr><td rowspan="1" colspan="1">Heme length</td><td rowspan="1" colspan="1">1.99</td><td rowspan="1" colspan="1">1.84</td><td rowspan="1" colspan="1">–</td><td rowspan="1" colspan="1">1.84</td></tr><tr><td rowspan="1" colspan="1">Corium length</td><td rowspan="1" colspan="1">1.55</td><td rowspan="1" colspan="1">1.25</td><td rowspan="1" colspan="1">–</td><td rowspan="1" colspan="1">1.25</td></tr><tr><td rowspan="1" colspan="1">Cuneus length</td><td rowspan="1" colspan="1">0.29</td><td rowspan="1" colspan="1">0.23</td><td rowspan="1" colspan="1">–</td><td rowspan="1" colspan="1">0.23</td></tr><tr><td rowspan="1" colspan="1">Cuneus width</td><td rowspan="1" colspan="1">0.33</td><td rowspan="1" colspan="1">0.27</td><td rowspan="1" colspan="1">–</td><td rowspan="1" colspan="1">0.27</td></tr></tbody></table></table-wrap><fig id="F2" position="float" orientation="portrait"><object-id xmlns:xlink="http://www.w3.org/1999/xlink" content-type="doi" xlink:type="simple">10.3897/zookeys.941.47432.figure2</object-id><object-id xmlns:xlink="http://www.w3.org/1999/xlink" content-type="arpha" xlink:type="simple">9626B0E7-9963-52FC-8D36-283A73D6BE23</object-id><label>Figure 2.</label><caption><p><italic><tp:taxon-name><tp:taxon-name-part taxon-name-part-type="genus" reg="Planicapitus">Planicapitus</tp:taxon-name-part> <tp:taxon-name-part taxon-name-part-type="species" reg="luteus">luteus</tp:taxon-name-part></tp:taxon-name></italic>: head in frontal view (<bold>A</bold>), lateral view of head (<bold>B</bold>), left antenna (<bold>C</bold>).</p></caption><graphic xmlns:xlink="http://www.w3.org/1999/xlink" xlink:href="zookeys-941-071-g002.jpg" position="float" orientation="portrait" xlink:type="simple" id="oo_421612.jpg"><uri content-type="original_file" xlink:type="simple">https://binary.pensoft.net/fig/421612</uri></graphic></fig></tp:treatment-sec><tp:treatment-sec sec-type="etymology" id="SECID0EOCAG"><title>Etymology.</title><p>From Latin adjective <italic><tp:taxon-name><tp:taxon-name-part taxon-name-part-type="genus" reg="Planicapitus"/><tp:taxon-name-part taxon-name-part-type="species" reg="luteus">luteus</tp:taxon-name-part></tp:taxon-name></italic>, yellow.</p><fig id="F3" position="float" orientation="portrait"><object-id xmlns:xlink="http://www.w3.org/1999/xlink" content-type="doi" xlink:type="simple">10.3897/zookeys.941.47432.figure3</object-id><object-id xmlns:xlink="http://www.w3.org/1999/xlink" content-type="arpha" xlink:type="simple">3F29C30B-F85F-5103-BE7E-5C5FE3504F04</object-id><label>Figure 3.</label><caption><p><italic><tp:taxon-name><tp:taxon-name-part taxon-name-part-type="genus" reg="Planicapitus">Planicapitus</tp:taxon-name-part> <tp:taxon-name-part taxon-name-part-type="species" reg="luteus">luteus</tp:taxon-name-part></tp:taxon-name></italic>: head in dorsal view (<bold>A, B</bold>), femur of middle leg in ventrolateral view, showing trichobothrial pattern (<bold>C, D</bold>), pretarsus of foreleg, lateral view (<bold>E</bold>), tarsus of middle leg, lateral view (<bold>F</bold>), pretarsus of middle leg, ventral view (<bold>G</bold>).</p></caption><graphic xmlns:xlink="http://www.w3.org/1999/xlink" xlink:href="zookeys-941-071-g003.jpg" position="float" orientation="portrait" xlink:type="simple" id="oo_421613.jpg"><uri content-type="original_file" xlink:type="simple">https://binary.pensoft.net/fig/421613</uri></graphic></fig></tp:treatment-sec><tp:treatment-sec sec-type="biology" id="SECID0EAEAG"><title>Biology.</title><p>Unknown.</p><fig id="F4" position="float" orientation="portrait"><object-id xmlns:xlink="http://www.w3.org/1999/xlink" content-type="doi" xlink:type="simple">10.3897/zookeys.941.47432.figure4</object-id><object-id xmlns:xlink="http://www.w3.org/1999/xlink" content-type="arpha" xlink:type="simple">2038035D-EA7D-5C5D-92E2-38A206BE13C2</object-id><label>Figure 4.</label><caption><p>Scent gland, evaporatory area (<bold>A, B</bold>) and peritreme (<bold>C</bold>) of <italic><tp:taxon-name><tp:taxon-name-part taxon-name-part-type="genus" reg="Planicapitus">Planicapitus</tp:taxon-name-part> <tp:taxon-name-part taxon-name-part-type="species" reg="luteus">luteus</tp:taxon-name-part></tp:taxon-name></italic>.</p></caption><graphic xmlns:xlink="http://www.w3.org/1999/xlink" xlink:href="zookeys-941-071-g004.jpg" position="float" orientation="portrait" xlink:type="simple" id="oo_421614.jpg"><uri content-type="original_file" xlink:type="simple">https://binary.pensoft.net/fig/421614</uri></graphic></fig></tp:treatment-sec><tp:treatment-sec sec-type="material" id="SECID0EBFAG"><title>Material examined.</title><p><bold><italic>Holotype</italic></bold> (♂): ‘Borneo, Sabah / Danum Valley / 70km W Lahad Datu / M.J. &amp; J.P. Duffels // East Ridge Trail / 150m / 2.XII.1989 // sample Sab. 53 / understorey rainforest, / at light’. The holotype is deposited in <abbrev xmlns:xlink="http://www.w3.org/1999/xlink" content-type="institution" xlink:title="Royal Belgian Institute of Natural Sciences" id="ABBRID0EMFAG" xlink:type="simple">RBINS</abbrev>.</p><fig id="F5" position="float" orientation="portrait"><object-id xmlns:xlink="http://www.w3.org/1999/xlink" content-type="doi" xlink:type="simple">10.3897/zookeys.941.47432.figure5</object-id><object-id xmlns:xlink="http://www.w3.org/1999/xlink" content-type="arpha" xlink:type="simple">06386E65-6F9A-5CC1-B846-FE7C2DA1BD5F</object-id><label>Figure 5.</label><caption><p>Male genitalia of <italic><tp:taxon-name><tp:taxon-name-part taxon-name-part-type="genus" reg="Planicapitus">Planicapitus</tp:taxon-name-part> <tp:taxon-name-part taxon-name-part-type="species" reg="luteus">luteus</tp:taxon-name-part></tp:taxon-name></italic>: genital capsule in dorsal (<bold>A</bold>) and caudal (<bold>B</bold>) views, left paramere (<bold>C</bold>), right paramere (<bold>D</bold>), aedeagus in dorsal view (<bold>E</bold>).</p></caption><graphic xmlns:xlink="http://www.w3.org/1999/xlink" xlink:href="zookeys-941-071-g005.jpg" position="float" orientation="portrait" xlink:type="simple" id="oo_421615.jpg"><uri content-type="original_file" xlink:type="simple">https://binary.pensoft.net/fig/421615</uri></graphic></fig></tp:treatment-sec><tp:treatment-sec><!--Section generated to contain objects referenced in tp:taxon-treatment.--><fig id="F1" position="float" orientation="portrait"><object-id xmlns:xlink="http://www.w3.org/1999/xlink" content-type="doi" xlink:type="simple">10.3897/zookeys.941.47432.figure1</object-id><object-id xmlns:xlink="http://www.w3.org/1999/xlink" content-type="arpha" xlink:type="simple">10C03D13-D247-5237-8D86-D444A2E1340B</object-id><label>Figure 1.</label><caption><p><italic><tp:taxon-name><tp:taxon-name-part taxon-name-part-type="genus" reg="Planicapitus">Planicapitus</tp:taxon-name-part> <tp:taxon-name-part taxon-name-part-type="species" reg="luteus">luteus</tp:taxon-name-part></tp:taxon-name></italic>: dorsal (<bold>A</bold>), ventral (<bold>B</bold>) and lateral (<bold>C</bold>) views.</p></caption><graphic xmlns:xlink="http://www.w3.org/1999/xlink" xlink:href="zookeys-941-071-g001.jpg" position="float" orientation="portrait" xlink:type="simple" id="oo_421611.jpg"><uri content-type="original_file" xlink:type="simple">https://binary.pensoft.net/fig/421611</uri></graphic></fig></tp:treatment-sec></tp:taxon-treatment>
