# Supplementary material for: Two new genera and species of the Gigantometopini (Hemiptera, Heteroptera, Miridae, Isometopinae) from Borneo with remarks on the distribution of the tribe
Source: Zookeys. 2020 Jun 16;941:71–89. doi: 10.3897/zookeys.941.47432 (PMC7311509; doi:10.3897/zookeys.941.47432)
Supplement: XML Treatment for Bruneimetopus [file zookeys.941.47432-treatment3.xml]

<!DOCTYPE tp:taxon-treatment
  PUBLIC "-//TaxonX//DTD Taxonomic Treatment Publishing DTD v0 20100105//EN" "tax-treatment-NSO.dtd">
<tp:taxon-treatment xmlns:tp="http://www.plazi.org/taxpub"><tp:treatment-meta><kwd-group><label>Taxon classification</label><kwd><named-content xmlns:xlink="http://www.w3.org/1999/xlink" content-type="kingdom">Animalia</named-content></kwd><kwd><named-content xmlns:xlink="http://www.w3.org/1999/xlink" content-type="order">Hemiptera</named-content></kwd><kwd><named-content xmlns:xlink="http://www.w3.org/1999/xlink" content-type="family">Miridae</named-content></kwd></kwd-group><mixed-citation publication-type="journal"><person-group><name><surname>Taszakowski</surname><given-names>Artur</given-names></name><name><surname>Kim</surname><given-names>Junggon</given-names></name><name><surname>Damken</surname><given-names>Claas</given-names></name><name><surname>Wahab</surname><given-names>Rodzay A.</given-names></name><name><surname>Herczek</surname><given-names>Aleksander</given-names></name><name><surname>Jung</surname><given-names>Sunghoon</given-names></name></person-group><article-title>Two new genera and species of the <tp:taxon-name><tp:taxon-name-part taxon-name-part-type="tribe">Gigantometopini</tp:taxon-name-part></tp:taxon-name> (<tp:taxon-name><tp:taxon-name-part taxon-name-part-type="order">Hemiptera</tp:taxon-name-part></tp:taxon-name>, <tp:taxon-name><tp:taxon-name-part taxon-name-part-type="suborder">Heteroptera</tp:taxon-name-part></tp:taxon-name>, <tp:taxon-name><tp:taxon-name-part taxon-name-part-type="family">Miridae</tp:taxon-name-part></tp:taxon-name>, <tp:taxon-name><tp:taxon-name-part taxon-name-part-type="subfamily">Isometopinae</tp:taxon-name-part></tp:taxon-name>) from Borneo with remarks on the distribution of the tribe</article-title><source>Zookeys</source><day>16</day><month>6</month><year>2020</year><volume>941</volume><fpage>71</fpage><lpage>89</lpage><pub-id pub-id-type="doi">10.3897/zookeys.941.47432</pub-id></mixed-citation></tp:treatment-meta><tp:nomenclature><tp:taxon-name><object-id xmlns:xlink="http://www.w3.org/1999/xlink" content-type="arpha" xlink:type="simple">BE7C0E71-A1C2-5B70-96F6-DA7D2CD1A575</object-id>
            <tp:taxon-name-part taxon-name-part-type="genus" reg="Bruneimetopus">Bruneimetopus</tp:taxon-name-part>
            <object-id xmlns:xlink="http://www.w3.org/1999/xlink" content-type="zoobank" xlink:type="simple">http://zoobank.org/63C3A9E7-12A1-4CB7-AB92-6F702663401D</object-id>
          </tp:taxon-name><tp:taxon-authority>Taszakowski, Kim &amp; Herczek</tp:taxon-authority><tp:taxon-status xmlns:xlink="http://www.w3.org/1999/xlink" xlink:type="simple">gen. nov.</tp:taxon-status></tp:nomenclature><tp:treatment-sec sec-type="type species" id="SECID0EXHAG"><title>Type species.</title><p><italic><tp:taxon-name><tp:taxon-name-part taxon-name-part-type="genus" reg="Bruneimetopus">Bruneimetopus</tp:taxon-name-part> <tp:taxon-name-part taxon-name-part-type="species" reg="simulans">simulans</tp:taxon-name-part></tp:taxon-name></italic> Taszakowski, Kim &amp; Herczek, sp. nov.</p></tp:treatment-sec><tp:treatment-sec sec-type="diagnosis" id="SECID0EIIAG"><title>Diagnosis.</title><p>Distinguished by vertical, slightly flattened head, not punctured but wrinkled and higher than wide, dorsally not extending to level of highest point of pronotum; vertex slightly convex, protruding above eye level, width of vertex equal to eye width; dorsum and pleurites of thorax with deep and dense punctures; calli slightly marked, tarsi two segmented, claw with very small, barely noticeable apical tooth; labium reaching third abdominal segment, right paramere well developed, with knee-shaped sensory lobe; left paramere ca. 1.5 times as long as right one.</p></tp:treatment-sec><tp:treatment-sec sec-type="description" id="SECID0ENIAG"><title>Description.</title><p><bold>Male.</bold> Body oval, slightly elongate (Fig. <xref ref-type="fig" rid="F6">6A</xref>). Head higher than wide, dorsally not extending to highest point of pronotum, slightly flattened, impunctate but wrinkled. Antenna thin (particularly segments III and IV). Labium reaching third abdominal segment. Pronotal collar with row of punctures posteriorly. Pronotum distinctly punctuate, calli slightly marked, separated by shallow fossa. Scutellum slightly convex, baso-medially clearly depressed. Thoracic pleura distinctly punctate. Ostiolar peritreme small, moderately convex and covered with very fine spines (Fig. <xref ref-type="fig" rid="F8">8</xref>). Mesofemora with five, metafemora with six trichobothria (Fig. <xref ref-type="fig" rid="F7">7F, G</xref>). Tarsi two segmented, claws with very small, barely noticeable apical tooth (Fig. <xref ref-type="fig" rid="F7">7D, E</xref>). Genitalia: genital capsule trapeziform (Fig. <xref ref-type="fig" rid="F9">9A</xref>), aedeagus delicate, endosoma sacciform and membranous, very weakly sclerotized inside, outer subapical and apical part more sclerotic, clothed with dense spinules (Fig. <xref ref-type="fig" rid="F9">9A, D</xref>). Left paramere scythe-shaped, sensory lobe with several long setae, apical process elongated (Fig. <xref ref-type="fig" rid="F9">9A, B</xref>); right paramere left paramere ca. 1.5 times as long as right one, with knee-shaped sensory lobe (Fig. <xref ref-type="fig" rid="F9">9C</xref>).</p><fig id="F6" position="float" orientation="portrait"><object-id xmlns:xlink="http://www.w3.org/1999/xlink" content-type="doi" xlink:type="simple">10.3897/zookeys.941.47432.figure6</object-id><object-id xmlns:xlink="http://www.w3.org/1999/xlink" content-type="arpha" xlink:type="simple">1B85DA95-DF9E-5A54-8AA1-BABF9807FE01</object-id><label>Figure 6.</label><caption><p><italic><tp:taxon-name><tp:taxon-name-part taxon-name-part-type="genus" reg="Bruneimetopus">Bruneimetopus</tp:taxon-name-part> <tp:taxon-name-part taxon-name-part-type="species" reg="simulans">simulans</tp:taxon-name-part></tp:taxon-name></italic>: holotype: dorsal (<bold>A</bold>), ventral (<bold>B</bold>) and lateral (<bold>C</bold>) views.</p></caption><graphic xmlns:xlink="http://www.w3.org/1999/xlink" xlink:href="zookeys-941-071-g006.jpg" position="float" orientation="portrait" xlink:type="simple" id="oo_421616.jpg"><uri content-type="original_file" xlink:type="simple">https://binary.pensoft.net/fig/421616</uri></graphic></fig></tp:treatment-sec><tp:treatment-sec sec-type="remarks" id="SECID0ETKAG"><title>Remarks.</title><p>Affiliation of <italic><tp:taxon-name><tp:taxon-name-part taxon-name-part-type="genus" reg="Bruneimetopus">Bruneimetopus</tp:taxon-name-part></tp:taxon-name></italic> to the <tp:taxon-name><tp:taxon-name-part taxon-name-part-type="tribe">Gigantometopini</tp:taxon-name-part></tp:taxon-name> is clearly confirmed by the same set of features as for <italic><tp:taxon-name><tp:taxon-name-part taxon-name-part-type="genus" reg="Planicapitus">Planicapitus</tp:taxon-name-part></tp:taxon-name></italic> (see above). It is also indicated by presence of six metafemoral trichobothria (the specimen of <italic><tp:taxon-name><tp:taxon-name-part taxon-name-part-type="genus" reg="Planicapitus">Planicapitus</tp:taxon-name-part> <tp:taxon-name-part taxon-name-part-type="species" reg="luteus">luteus</tp:taxon-name-part></tp:taxon-name></italic> is devoid of hindlegs).</p><p>As in the case of <italic><tp:taxon-name><tp:taxon-name-part taxon-name-part-type="genus" reg="Planicapitus">Planicapitus</tp:taxon-name-part></tp:taxon-name></italic>, set of features mentioned in the diagnosis clearly differ the new genus from other genera belonging to <tp:taxon-name><tp:taxon-name-part taxon-name-part-type="tribe">Gigantometopini</tp:taxon-name-part></tp:taxon-name>. The newly described genera are very similar morphologically to each other. However, in addition to small differences in the proportions of body parts and coloration, they can easily be distinguished by the completely different shape and size of the right paramere. This was a premise to describe them in separate genera.</p></tp:treatment-sec><tp:treatment-sec sec-type="etymology" id="SECID0EFMAG"><title>Etymology.</title><p>Name combines Brunei (the type locality) with part of the generic name <italic><tp:taxon-name><tp:taxon-name-part taxon-name-part-type="genus" reg="Isometopus">Isometopus</tp:taxon-name-part></tp:taxon-name></italic>, the type genus of the subfamily.</p></tp:treatment-sec><tp:treatment-sec><!--Section generated to contain objects referenced in tp:taxon-treatment.--><fig id="F8" position="float" orientation="portrait"><object-id xmlns:xlink="http://www.w3.org/1999/xlink" content-type="doi" xlink:type="simple">10.3897/zookeys.941.47432.figure8</object-id><object-id xmlns:xlink="http://www.w3.org/1999/xlink" content-type="arpha" xlink:type="simple">5BFD68BF-7845-511A-8667-B7F7CBD8A2BC</object-id><label>Figure 8.</label><caption><p><italic><tp:taxon-name><tp:taxon-name-part taxon-name-part-type="genus" reg="Bruneimetopus">Bruneimetopus</tp:taxon-name-part> <tp:taxon-name-part taxon-name-part-type="species" reg="simulans">simulans</tp:taxon-name-part></tp:taxon-name></italic> (holotype) scent gland, evaporatory area (<bold>A, B</bold>) and peritreme (<bold>C</bold>).</p></caption><graphic xmlns:xlink="http://www.w3.org/1999/xlink" xlink:href="zookeys-941-071-g008.jpg" position="float" orientation="portrait" xlink:type="simple" id="oo_421618.jpg"><uri content-type="original_file" xlink:type="simple">https://binary.pensoft.net/fig/421618</uri></graphic></fig><fig id="F7" position="float" orientation="portrait"><object-id xmlns:xlink="http://www.w3.org/1999/xlink" content-type="doi" xlink:type="simple">10.3897/zookeys.941.47432.figure7</object-id><object-id xmlns:xlink="http://www.w3.org/1999/xlink" content-type="arpha" xlink:type="simple">F8F4C231-CE21-568F-838D-6690007DAED6</object-id><label>Figure 7.</label><caption><p><italic><tp:taxon-name><tp:taxon-name-part taxon-name-part-type="genus" reg="Bruneimetopus">Bruneimetopus</tp:taxon-name-part> <tp:taxon-name-part taxon-name-part-type="species" reg="simulans">simulans</tp:taxon-name-part></tp:taxon-name></italic>: holotype: head in frontal view (<bold>A</bold>), lateral view of head (<bold>B</bold>), head in dorsal view (<bold>C</bold>), tarsus of middle leg, lateral view (<bold>D</bold>), pretarsus of middle leg, lateral view (<bold>E</bold>), paratype: femur of middle leg in ventral view, showing trichobothrial pattern (<bold>F</bold>), femur of hind leg in ventral view, showing trichobothrial pattern (<bold>G</bold>).</p></caption><graphic xmlns:xlink="http://www.w3.org/1999/xlink" xlink:href="zookeys-941-071-g007.jpg" position="float" orientation="portrait" xlink:type="simple" id="oo_421617.jpg"><uri content-type="original_file" xlink:type="simple">https://binary.pensoft.net/fig/421617</uri></graphic></fig><fig id="F9" position="float" orientation="portrait"><object-id xmlns:xlink="http://www.w3.org/1999/xlink" content-type="doi" xlink:type="simple">10.3897/zookeys.941.47432.figure9</object-id><object-id xmlns:xlink="http://www.w3.org/1999/xlink" content-type="arpha" xlink:type="simple">9AD42391-F68D-5572-8402-CC26574E20BB</object-id><label>Figure 9.</label><caption><p>Male genitalia of <italic><tp:taxon-name><tp:taxon-name-part taxon-name-part-type="genus" reg="Bruneimetopus">Bruneimetopus</tp:taxon-name-part> <tp:taxon-name-part taxon-name-part-type="species" reg="simulans">simulans</tp:taxon-name-part></tp:taxon-name></italic>: holotype: genital capsule in dorsal view (<bold>A</bold>), left paramere (<bold>B</bold>), right paramere (<bold>C</bold>), aedeagus (<bold>D</bold>).</p></caption><graphic xmlns:xlink="http://www.w3.org/1999/xlink" xlink:href="zookeys-941-071-g009.jpg" position="float" orientation="portrait" xlink:type="simple" id="oo_421619.jpg"><uri content-type="original_file" xlink:type="simple">https://binary.pensoft.net/fig/421619</uri></graphic></fig></tp:treatment-sec></tp:taxon-treatment>
