# Supplementary material for: Two new genera and species of the Gigantometopini (Hemiptera, Heteroptera, Miridae, Isometopinae) from Borneo with remarks on the distribution of the tribe
Source: Zookeys. 2020 Jun 16;941:71–89. doi: 10.3897/zookeys.941.47432 (PMC7311509; doi:10.3897/zookeys.941.47432)
Supplement: XML Treatment for Bruneimetopus simulans [file zookeys.941.47432-treatment4.xml]

<!DOCTYPE tp:taxon-treatment
  PUBLIC "-//TaxonX//DTD Taxonomic Treatment Publishing DTD v0 20100105//EN" "tax-treatment-NSO.dtd">
<tp:taxon-treatment xmlns:tp="http://www.plazi.org/taxpub"><tp:treatment-meta><kwd-group><label>Taxon classification</label><kwd><named-content xmlns:xlink="http://www.w3.org/1999/xlink" content-type="kingdom">Animalia</named-content></kwd><kwd><named-content xmlns:xlink="http://www.w3.org/1999/xlink" content-type="order">Hemiptera</named-content></kwd><kwd><named-content xmlns:xlink="http://www.w3.org/1999/xlink" content-type="family">Miridae</named-content></kwd></kwd-group><mixed-citation publication-type="journal"><person-group><name><surname>Taszakowski</surname><given-names>Artur</given-names></name><name><surname>Kim</surname><given-names>Junggon</given-names></name><name><surname>Damken</surname><given-names>Claas</given-names></name><name><surname>Wahab</surname><given-names>Rodzay A.</given-names></name><name><surname>Herczek</surname><given-names>Aleksander</given-names></name><name><surname>Jung</surname><given-names>Sunghoon</given-names></name></person-group><article-title>Two new genera and species of the <tp:taxon-name><tp:taxon-name-part taxon-name-part-type="tribe">Gigantometopini</tp:taxon-name-part></tp:taxon-name> (<tp:taxon-name><tp:taxon-name-part taxon-name-part-type="order">Hemiptera</tp:taxon-name-part></tp:taxon-name>, <tp:taxon-name><tp:taxon-name-part taxon-name-part-type="suborder">Heteroptera</tp:taxon-name-part></tp:taxon-name>, <tp:taxon-name><tp:taxon-name-part taxon-name-part-type="family">Miridae</tp:taxon-name-part></tp:taxon-name>, <tp:taxon-name><tp:taxon-name-part taxon-name-part-type="subfamily">Isometopinae</tp:taxon-name-part></tp:taxon-name>) from Borneo with remarks on the distribution of the tribe</article-title><source>Zookeys</source><day>16</day><month>6</month><year>2020</year><volume>941</volume><fpage>71</fpage><lpage>89</lpage><pub-id pub-id-type="doi">10.3897/zookeys.941.47432</pub-id></mixed-citation></tp:treatment-meta><tp:nomenclature><tp:taxon-name><object-id xmlns:xlink="http://www.w3.org/1999/xlink" content-type="arpha" xlink:type="simple">2A4E5F52-9E0D-516F-9BD8-836DDFF22EBF</object-id>
            <tp:taxon-name-part taxon-name-part-type="genus" reg="Bruneimetopus">Bruneimetopus</tp:taxon-name-part>
            <tp:taxon-name-part taxon-name-part-type="species" reg="simulans">simulans</tp:taxon-name-part>
            <object-id xmlns:xlink="http://www.w3.org/1999/xlink" content-type="zoobank" xlink:type="simple">http://zoobank.org/40B3C1AB-7913-4AA4-9AE1-82B098AE5B23</object-id>
          </tp:taxon-name><tp:taxon-authority>Taszakowski, Kim &amp; Herczek</tp:taxon-authority><tp:taxon-status xmlns:xlink="http://www.w3.org/1999/xlink" xlink:type="simple">sp. nov.</tp:taxon-status><xref ref-type="fig" rid="F6">Figures 6</xref><xref ref-type="fig" rid="F7">, 7</xref><xref ref-type="fig" rid="F8">, 8</xref><xref ref-type="fig" rid="F9">, 9</xref></tp:nomenclature><tp:treatment-sec sec-type="diagnosis" id="SECID0ELOAG"><title>Diagnosis.</title><p>See generic diagnosis.</p></tp:treatment-sec><tp:treatment-sec sec-type="description" id="SECID0EQOAG"><title>Description.</title><p><bold>Male.</bold> Body shiny, in various shades of yellow and brown, covered by semi-erect pale brown and brown setae (Fig. <xref ref-type="fig" rid="F6">6A–C</xref>). <bold><italic>Head</italic></bold>: brownish yellow, 1.4 times as high as wide, compound eyes reddish, vertex white, slightly convex, as wide as eye in dorsal view. Frons dark brown between eyes, yellowish below inferior margin of eyes; clypeus brown; gena yellow (Fig. <xref ref-type="fig" rid="F7">7A–C</xref>). Antenna yellowish, segments III and IV darker. Labium shiny, yellowish, segment IV brown (Fig. <xref ref-type="fig" rid="F6">6B</xref>). <bold><italic>Thorax</italic></bold>: pronotum dark yellow, lateral margins semi-transparent and slightly raised, slightly wider at front; posterior margin whitish. Exposed part of mesoscutum brown with yellow tinge. Scutellum dark brown, with white apical part and black extreme apex, 0.6 times as long as wide, covered by semi-erect setae. Propleuron dark yellow, meso- and metapleurons dark brown with dark yellow tinge. Ostiolar peritreme ivory, evaporative area yellow-brown (Fig. <xref ref-type="fig" rid="F4">4D–F</xref>). Claval commissure comparatively long, 0.5 times as long as scutellum. <bold><italic>Hemelytron</italic></bold>: in various yellow and brown shades: median, posterior part and cuneus in 2/3 of their length semi-transparent, whitish yellow, base of hemelytra and clavus yellow-brown, part neighbouring with cuneal fracture and 1/3 length of cuneus dark brown. Cuneus 0.9 as long as wide. Membrane pale grey, semi-transparent, with two cells. <bold><italic>Legs</italic></bold>: coxae yellowish pale, femora yellow-white, with brown spots apically, tibiae yellow with four or five dark brown, irregular rings, tarsi yellow (Fig. <xref ref-type="fig" rid="F6">6A, B</xref>). <bold><italic>Abdomen</italic></bold>: bicolored: first two segments yellowish to brown, others dark brown (Fig. <xref ref-type="fig" rid="F6">6B, C</xref>). <bold><italic>Genitalia</italic></bold>: as described above. <bold><italic>Measurements</italic></bold>: given in the Table <xref ref-type="table" rid="T1">1</xref>.</p><fig id="F7" position="float" orientation="portrait"><object-id xmlns:xlink="http://www.w3.org/1999/xlink" content-type="doi" xlink:type="simple">10.3897/zookeys.941.47432.figure7</object-id><object-id xmlns:xlink="http://www.w3.org/1999/xlink" content-type="arpha" xlink:type="simple">F8F4C231-CE21-568F-838D-6690007DAED6</object-id><label>Figure 7.</label><caption><p><italic><tp:taxon-name><tp:taxon-name-part taxon-name-part-type="genus" reg="Bruneimetopus">Bruneimetopus</tp:taxon-name-part> <tp:taxon-name-part taxon-name-part-type="species" reg="simulans">simulans</tp:taxon-name-part></tp:taxon-name></italic>: holotype: head in frontal view (<bold>A</bold>), lateral view of head (<bold>B</bold>), head in dorsal view (<bold>C</bold>), tarsus of middle leg, lateral view (<bold>D</bold>), pretarsus of middle leg, lateral view (<bold>E</bold>), paratype: femur of middle leg in ventral view, showing trichobothrial pattern (<bold>F</bold>), femur of hind leg in ventral view, showing trichobothrial pattern (<bold>G</bold>).</p></caption><graphic xmlns:xlink="http://www.w3.org/1999/xlink" xlink:href="zookeys-941-071-g007.jpg" position="float" orientation="portrait" xlink:type="simple" id="oo_421617.jpg"><uri content-type="original_file" xlink:type="simple">https://binary.pensoft.net/fig/421617</uri></graphic></fig></tp:treatment-sec><tp:treatment-sec sec-type="etymology" id="SECID0EPRAG"><title>Etymology.</title><p>The species name <italic><tp:taxon-name><tp:taxon-name-part taxon-name-part-type="genus" reg="Bruneimetopus"/><tp:taxon-name-part taxon-name-part-type="species" reg="simulans">simulans</tp:taxon-name-part></tp:taxon-name></italic> (resembling) is the present participle of the Latin verb <italic>simulo</italic> (to make like or to assume the appearance of anything), in allusion to the resemblance of this species to <italic><tp:taxon-name><tp:taxon-name-part taxon-name-part-type="genus" reg="Planicapitus">Planicapitus</tp:taxon-name-part> <tp:taxon-name-part taxon-name-part-type="species" reg="luteus">luteus</tp:taxon-name-part></tp:taxon-name></italic>.</p><fig id="F8" position="float" orientation="portrait"><object-id xmlns:xlink="http://www.w3.org/1999/xlink" content-type="doi" xlink:type="simple">10.3897/zookeys.941.47432.figure8</object-id><object-id xmlns:xlink="http://www.w3.org/1999/xlink" content-type="arpha" xlink:type="simple">5BFD68BF-7845-511A-8667-B7F7CBD8A2BC</object-id><label>Figure 8.</label><caption><p><italic><tp:taxon-name><tp:taxon-name-part taxon-name-part-type="genus" reg="Bruneimetopus">Bruneimetopus</tp:taxon-name-part> <tp:taxon-name-part taxon-name-part-type="species" reg="simulans">simulans</tp:taxon-name-part></tp:taxon-name></italic> (holotype) scent gland, evaporatory area (<bold>A, B</bold>) and peritreme (<bold>C</bold>).</p></caption><graphic xmlns:xlink="http://www.w3.org/1999/xlink" xlink:href="zookeys-941-071-g008.jpg" position="float" orientation="portrait" xlink:type="simple" id="oo_421618.jpg"><uri content-type="original_file" xlink:type="simple">https://binary.pensoft.net/fig/421618</uri></graphic></fig></tp:treatment-sec><tp:treatment-sec sec-type="biology" id="SECID0EITAG"><title>Biology.</title><p>Unknown. Two specimens were collected in a mangrove forest (Fig. <xref ref-type="fig" rid="F10">10</xref>) by a Malaise trap, together with several other specimens of <tp:taxon-name><tp:taxon-name-part taxon-name-part-type="subfamily">Isometopinae</tp:taxon-name-part></tp:taxon-name>.</p><fig id="F9" position="float" orientation="portrait"><object-id xmlns:xlink="http://www.w3.org/1999/xlink" content-type="doi" xlink:type="simple">10.3897/zookeys.941.47432.figure9</object-id><object-id xmlns:xlink="http://www.w3.org/1999/xlink" content-type="arpha" xlink:type="simple">9AD42391-F68D-5572-8402-CC26574E20BB</object-id><label>Figure 9.</label><caption><p>Male genitalia of <italic><tp:taxon-name><tp:taxon-name-part taxon-name-part-type="genus" reg="Bruneimetopus">Bruneimetopus</tp:taxon-name-part> <tp:taxon-name-part taxon-name-part-type="species" reg="simulans">simulans</tp:taxon-name-part></tp:taxon-name></italic>: holotype: genital capsule in dorsal view (<bold>A</bold>), left paramere (<bold>B</bold>), right paramere (<bold>C</bold>), aedeagus (<bold>D</bold>).</p></caption><graphic xmlns:xlink="http://www.w3.org/1999/xlink" xlink:href="zookeys-941-071-g009.jpg" position="float" orientation="portrait" xlink:type="simple" id="oo_421619.jpg"><uri content-type="original_file" xlink:type="simple">https://binary.pensoft.net/fig/421619</uri></graphic></fig></tp:treatment-sec><tp:treatment-sec sec-type="material" id="SECID0EXUAG"><title>Material examined.</title><p><bold><italic>Holotype</italic></bold> (♂): ‘Borneo, Brunei, Tutong // Tutong area, mangroves forest / small stream near water edge, Malaise / trap 1; 16.viii.2014, leg: C. Damken / <named-content xmlns:xlink="http://www.w3.org/1999/xlink" content-type="dwc:verbatimCoordinates" xlink:type="simple"><named-content content-type="geo-json" specific-use="{&#34;type&#34;:&#34;Point&#34;,&#34;coordinates&#34;:[114.605733,4.769317]}" id="NCID0EFVAG" xlink:type="simple">4°46'9.54"N, 114°36'20.64"E</named-content></named-content> // ID code: tutong.mangroves.01780’; <bold><italic>Paratype</italic></bold> (♂):‘Borneo, Brunei, Labu FR. / mangrove forest, Malaise trap ID4 / 06.viii.2018; leg: C. Damken / <named-content xmlns:xlink="http://www.w3.org/1999/xlink" content-type="dwc:verbatimCoordinates" xlink:type="simple"><named-content content-type="geo-json" specific-use="{&#34;type&#34;:&#34;Point&#34;,&#34;coordinates&#34;:[117.129347,4.848086]}" id="NCID0EQVAG" xlink:type="simple">4°50'53.11"N, 117°7'45.65"E</named-content></named-content>// ID code: labu.mangroves.01777’. The holotype and paratype are deposited in the <abbrev xmlns:xlink="http://www.w3.org/1999/xlink" content-type="institution" xlink:title="Universiti Brunei Darussalam Museum, Brunei Darussalam" id="ABBRID0EVVAG" xlink:type="simple">UBDM</abbrev>.</p><fig id="F10" position="float" orientation="portrait"><object-id xmlns:xlink="http://www.w3.org/1999/xlink" content-type="doi" xlink:type="simple">10.3897/zookeys.941.47432.figure10</object-id><object-id xmlns:xlink="http://www.w3.org/1999/xlink" content-type="arpha" xlink:type="simple">89E09E77-A251-539D-9BB9-045547258640</object-id><label>Figure 10.</label><caption><p>Malaise trap at the collecting site of holotype of <italic><tp:taxon-name><tp:taxon-name-part taxon-name-part-type="genus" reg="Bruneimetopus">Bruneimetopus</tp:taxon-name-part> <tp:taxon-name-part taxon-name-part-type="species" reg="simulans">simulans</tp:taxon-name-part></tp:taxon-name></italic>.</p></caption><graphic xmlns:xlink="http://www.w3.org/1999/xlink" xlink:href="zookeys-941-071-g010.jpg" position="float" orientation="portrait" xlink:type="simple" id="oo_421620.jpg"><uri content-type="original_file" xlink:type="simple">https://binary.pensoft.net/fig/421620</uri></graphic></fig><sec sec-type="Distributional remarks" id="SECID0ESWAG"><title>Distributional remarks</title><p>In total, only 49 imagines of <tp:taxon-name><tp:taxon-name-part taxon-name-part-type="tribe">Gigantometopini</tp:taxon-name-part></tp:taxon-name> representing eleven species were ever recorded. Four species are known only from the holotype: <italic><tp:taxon-name><tp:taxon-name-part taxon-name-part-type="genus" reg="Gigantometopus">Gigantometopus</tp:taxon-name-part> <tp:taxon-name-part taxon-name-part-type="species" reg="rossi">rossi</tp:taxon-name-part></tp:taxon-name></italic>, <italic><tp:taxon-name><tp:taxon-name-part taxon-name-part-type="genus" reg="Gigantometopus">Gigantometopus</tp:taxon-name-part> <tp:taxon-name-part taxon-name-part-type="species" reg="schuhi">schuhi</tp:taxon-name-part></tp:taxon-name></italic>, <italic><tp:taxon-name><tp:taxon-name-part taxon-name-part-type="genus" reg="Isometopidea">Isometopidea</tp:taxon-name-part> <tp:taxon-name-part taxon-name-part-type="species" reg="lieweni">lieweni</tp:taxon-name-part></tp:taxon-name></italic>, and <italic><tp:taxon-name><tp:taxon-name-part taxon-name-part-type="genus" reg="Planicapitus">Planicapitus</tp:taxon-name-part> <tp:taxon-name-part taxon-name-part-type="species" reg="luteus">luteus</tp:taxon-name-part></tp:taxon-name></italic>. Below we present the complete checklist of <tp:taxon-name>Gigantometopini</tp:taxon-name> with distributional records (Fig. <xref ref-type="fig" rid="F11">11</xref>) and biological information (following <xref ref-type="bibr" rid="B17">Poppius 1913</xref>, <xref ref-type="bibr" rid="B23">Schwartz and Schuh 1990</xref>, <xref ref-type="bibr" rid="B15">Miyamoto et al. 1996</xref>, Yasunaga and Hayashi 1996, <xref ref-type="bibr" rid="B14">Lin and Yang 2004</xref>, <xref ref-type="bibr" rid="B24">Yasunaga 2005</xref>, <xref ref-type="bibr" rid="B1">Akingbohungbe 2012</xref>, <xref ref-type="bibr" rid="B25">Yasunaga et al. 2017</xref>, <xref ref-type="bibr" rid="B6">Herczek et al. 2018</xref>):</p><fig id="F11" position="float" orientation="portrait"><object-id xmlns:xlink="http://www.w3.org/1999/xlink" content-type="doi" xlink:type="simple">10.3897/zookeys.941.47432.figure11</object-id><object-id xmlns:xlink="http://www.w3.org/1999/xlink" content-type="arpha" xlink:type="simple">F025AA4E-2FD8-5017-B127-A0CACEA9802A</object-id><label>Figure 11.</label><caption><p>Distribution of <tp:taxon-name><tp:taxon-name-part taxon-name-part-type="tribe">Gigantometopini</tp:taxon-name-part></tp:taxon-name>: <bold>A</bold><italic><tp:taxon-name><tp:taxon-name-part taxon-name-part-type="genus" reg="Isometopidea">I.</tp:taxon-name-part> <tp:taxon-name-part taxon-name-part-type="species" reg="lieweni">lieweni</tp:taxon-name-part></tp:taxon-name></italic><bold>B</bold><italic><tp:taxon-name><tp:taxon-name-part taxon-name-part-type="genus" reg="Gigantometopus">G.</tp:taxon-name-part> <tp:taxon-name-part taxon-name-part-type="species" reg="rossi">rossi</tp:taxon-name-part></tp:taxon-name></italic><bold>C</bold><italic><tp:taxon-name><tp:taxon-name-part taxon-name-part-type="genus" reg="Gigantometopus">G.</tp:taxon-name-part> <tp:taxon-name-part taxon-name-part-type="species" reg="schuhi">schuhi</tp:taxon-name-part></tp:taxon-name></italic> and <italic><tp:taxon-name><tp:taxon-name-part taxon-name-part-type="genus" reg="Bruneimetopus">B.</tp:taxon-name-part> <tp:taxon-name-part taxon-name-part-type="species" reg="simulans">simulans</tp:taxon-name-part></tp:taxon-name></italic><bold>D</bold><italic><tp:taxon-name><tp:taxon-name-part taxon-name-part-type="genus" reg="Planicapitus">P.</tp:taxon-name-part> <tp:taxon-name-part taxon-name-part-type="species" reg="luteus">luteus</tp:taxon-name-part></tp:taxon-name></italic><bold>E</bold><italic><tp:taxon-name><tp:taxon-name-part taxon-name-part-type="genus" reg="Sulawesimetopus">S.</tp:taxon-name-part> <tp:taxon-name-part taxon-name-part-type="species" reg="henryi">henryi</tp:taxon-name-part></tp:taxon-name></italic><bold>F</bold><italic><tp:taxon-name><tp:taxon-name-part taxon-name-part-type="genus" reg="Astroscopometopus">A.</tp:taxon-name-part> <tp:taxon-name-part taxon-name-part-type="species" reg="formosanus">formosanus</tp:taxon-name-part></tp:taxon-name></italic><bold>G</bold><italic><tp:taxon-name><tp:taxon-name-part taxon-name-part-type="genus" reg="Kohnometopus">K.</tp:taxon-name-part> <tp:taxon-name-part taxon-name-part-type="species" reg="yangi">yangi</tp:taxon-name-part></tp:taxon-name></italic><bold>H</bold><italic><tp:taxon-name><tp:taxon-name-part taxon-name-part-type="genus" reg="Astroscopometopus">A.</tp:taxon-name-part> <tp:taxon-name-part taxon-name-part-type="species" reg="formosanus">formosanus</tp:taxon-name-part></tp:taxon-name></italic> and <italic><tp:taxon-name><tp:taxon-name-part taxon-name-part-type="genus" reg="Isometopidea">I.</tp:taxon-name-part> <tp:taxon-name-part taxon-name-part-type="species" reg="lieweni">lieweni</tp:taxon-name-part></tp:taxon-name></italic> nec <bold>I</bold><italic><tp:taxon-name><tp:taxon-name-part taxon-name-part-type="genus" reg="Astroscopometopus">A.</tp:taxon-name-part> <tp:taxon-name-part taxon-name-part-type="species" reg="gryllocephalus">gryllocephalus</tp:taxon-name-part></tp:taxon-name></italic><bold>J</bold><italic><tp:taxon-name><tp:taxon-name-part taxon-name-part-type="genus" reg="Astroscopometopus">A.</tp:taxon-name-part> <tp:taxon-name-part taxon-name-part-type="species" reg="gryllocephalus">gryllocephalus</tp:taxon-name-part></tp:taxon-name></italic> and <italic><tp:taxon-name><tp:taxon-name-part taxon-name-part-type="genus" reg="Kohnometopus">K.</tp:taxon-name-part> <tp:taxon-name-part taxon-name-part-type="species" reg="fraxini">fraxini</tp:taxon-name-part></tp:taxon-name></italic></p></caption><graphic xmlns:xlink="http://www.w3.org/1999/xlink" xlink:href="zookeys-941-071-g011.jpg" position="float" orientation="portrait" xlink:type="simple" id="oo_421621.jpg"><uri content-type="original_file" xlink:type="simple">https://binary.pensoft.net/fig/421621</uri></graphic></fig><p><tp:taxon-name><tp:taxon-name-part taxon-name-part-type="tribe">Gigantometopini</tp:taxon-name-part></tp:taxon-name> Herczek, 1993</p><p><italic><tp:taxon-name><tp:taxon-name-part taxon-name-part-type="genus" reg="Astroscopometopus">Astroscopometopus</tp:taxon-name-part></tp:taxon-name></italic> Yasunaga &amp; Hayashi, 2002</p><p>
              <bold><italic><tp:taxon-name><tp:taxon-name-part taxon-name-part-type="genus" reg="Astroscopometopus">Astroscopometopus</tp:taxon-name-part> <tp:taxon-name-part taxon-name-part-type="species" reg="formosanus">formosanus</tp:taxon-name-part></tp:taxon-name></italic> (Lin, 2004)</bold>
            </p><p><italic><tp:taxon-name><tp:taxon-name-part taxon-name-part-type="genus" reg="Isometopidea">Isometopidea</tp:taxon-name-part> <tp:taxon-name-part taxon-name-part-type="species" reg="formosana">formosana</tp:taxon-name-part></tp:taxon-name></italic> Lin, 2004</p><p>1♂, Taiwan, Nantou, Chunyang (Fig. <xref ref-type="fig" rid="F11">11H</xref>), 11 Jun–9 Jul 2002, malaise trap</p><p>1♂, Taiwan, Pingtung, Hengchun, Kenting National Park (Fig. <xref ref-type="fig" rid="F11">11F</xref>), 10 Mar–14 Apr 2005, malaise trap</p><p>
              <bold><italic><tp:taxon-name><tp:taxon-name-part taxon-name-part-type="genus" reg="Astroscopometopus">Astroscopometopus</tp:taxon-name-part> <tp:taxon-name-part taxon-name-part-type="species" reg="gryllocephalus">gryllocephalus</tp:taxon-name-part></tp:taxon-name></italic> (Miyamoto, Yasunaga, &amp; Hayashi, 1996)</bold>
            </p><p><italic><tp:taxon-name><tp:taxon-name-part taxon-name-part-type="genus" reg="Isometopidea">Isometopidea</tp:taxon-name-part> <tp:taxon-name-part taxon-name-part-type="species" reg="gryllocephala">gryllocephala</tp:taxon-name-part></tp:taxon-name></italic> Miyamoto, Yasunaga, &amp; Hayashi, 1996</p><p>1♀, Japan, Ryukyu Arc., Ishigaki Is., Shiramizu (Fig. <xref ref-type="fig" rid="F11">11J</xref>), 19 Mar 1993, sweeping, grasses growing on the subtropical jungle floor near a montane stream.</p><p>1♀, Japan, Ryukyu Arc., Ishigaki Is., Mt. Yarabudake (Fig. <xref ref-type="fig" rid="F11">11J</xref>), 10 Mar 1999, the bark of the subtropical ash, <italic><tp:taxon-name><tp:taxon-name-part taxon-name-part-type="genus" reg="Fraxinus">Fraxinus</tp:taxon-name-part> <tp:taxon-name-part taxon-name-part-type="species" reg="griffithii">griffithii</tp:taxon-name-part></tp:taxon-name></italic></p><p>1♂, 8 final instar nymphs, Japan, Ryukyu Arc., Ishigaki Is., Mt. Fukami-Omoto (Fig. <xref ref-type="fig" rid="F11">11J</xref>), 18 Mar 2000, the bark of the subtropical ash, <italic><tp:taxon-name><tp:taxon-name-part taxon-name-part-type="genus" reg="Fraxinus">Fraxinus</tp:taxon-name-part> <tp:taxon-name-part taxon-name-part-type="species" reg="griffithii">griffithii</tp:taxon-name-part></tp:taxon-name></italic></p><p>1♀, Japan, Ryukyu Arc., Iriomote Is. (Fig. <xref ref-type="fig" rid="F11">11I</xref>), 2 Mar 2002, root of an unidentified broadleaved tree</p><p><italic><tp:taxon-name><tp:taxon-name-part taxon-name-part-type="genus" reg="Gigantometopus">Gigantometopus</tp:taxon-name-part></tp:taxon-name></italic> Schwartz &amp; Schuh, 1990</p><p>
              <bold><italic><tp:taxon-name><tp:taxon-name-part taxon-name-part-type="genus" reg="Gigantometopus">Gigantometopus</tp:taxon-name-part> <tp:taxon-name-part taxon-name-part-type="species" reg="rossi">rossi</tp:taxon-name-part></tp:taxon-name></italic> Schwartz &amp; Schuh, 1990</bold>
            </p><p>1♀, Indonesia, Sumatra, Sumatera Barat, Mangani, mine near Kota Tinggi, 700 m a.s.l. (Fig. <xref ref-type="fig" rid="F11">11B</xref>), 20 Jul 1983</p><p>
              <bold><tp:taxon-name><tp:taxon-name-part taxon-name-part-type="genus" reg="Gigantometopus">Gigantometopus</tp:taxon-name-part> <tp:taxon-name-part taxon-name-part-type="uncertainty-rank">cf.</tp:taxon-name-part> <tp:taxon-name-part taxon-name-part-type="species" reg="rossi">rossi</tp:taxon-name-part></tp:taxon-name> Schwartz &amp; Schuh, 1990</bold>
            </p><p>1♀, South India</p><p>
              <bold><italic><tp:taxon-name><tp:taxon-name-part taxon-name-part-type="genus" reg="Gigantometopus">Gigantometopus</tp:taxon-name-part> <tp:taxon-name-part taxon-name-part-type="species" reg="schuhi">schuhi</tp:taxon-name-part></tp:taxon-name></italic> Akingbohungbe, 2012</bold>
            </p><p>1♂, Brunei, Borneo, Bukit Sulang near Lamunin (Fig. <xref ref-type="fig" rid="F11">11C</xref>), 20 Aug–10 Sep 1982, insecticide fogging on <italic><tp:taxon-name><tp:taxon-name-part taxon-name-part-type="genus" reg="Shorea">Shorea</tp:taxon-name-part> <tp:taxon-name-part taxon-name-part-type="species" reg="macrocarpa">macrocarpa</tp:taxon-name-part></tp:taxon-name></italic></p><p><italic><tp:taxon-name><tp:taxon-name-part taxon-name-part-type="genus" reg="Isometopidea">Isometopidea</tp:taxon-name-part></tp:taxon-name></italic> Poppius, 1913</p><p>
              <bold><italic><tp:taxon-name><tp:taxon-name-part taxon-name-part-type="genus" reg="Isometopidea">Isometopidea</tp:taxon-name-part> <tp:taxon-name-part taxon-name-part-type="species" reg="lieweni">lieweni</tp:taxon-name-part></tp:taxon-name></italic> Poppius, 1913</bold>
            </p><p>1♀, Sri Lanka, Anuradhapura (Fig. <xref ref-type="fig" rid="F11">11A</xref>), 21 Dec</p><p>
              <bold><italic><tp:taxon-name><tp:taxon-name-part taxon-name-part-type="genus" reg="Isometopidea">Isometopidea</tp:taxon-name-part> <tp:taxon-name-part taxon-name-part-type="species" reg="lieweni">lieweni</tp:taxon-name-part></tp:taxon-name></italic> nec Poppius, 1913</bold>
            </p><p>1♀, Taiwan, Nantou, Lienhachi (Fig. <xref ref-type="fig" rid="F11">11H</xref>), Nov 1984, malaise trap</p><p><italic><tp:taxon-name><tp:taxon-name-part taxon-name-part-type="genus" reg="Kohnometopus">Kohnometopus</tp:taxon-name-part></tp:taxon-name></italic> Yasunaga, 2005</p><p>
              <bold><italic><tp:taxon-name><tp:taxon-name-part taxon-name-part-type="genus" reg="Kohnometopus">Kohnometopus</tp:taxon-name-part> <tp:taxon-name-part taxon-name-part-type="species" reg="fraxini">fraxini</tp:taxon-name-part></tp:taxon-name></italic> Yasunaga, 2005</bold>
            </p><p>1♂, Japan, Ryukyu Arc., Ishigaki Is., Mt. Fukami-Omoto (Fig. <xref ref-type="fig" rid="F11">11J</xref>), 28 Sep 2002; 6♀♀, 22 May 2002</p><p>1♀, Japan, Ryukyu Arc., Ishigaki Is., Mt. Yarabudake (Fig. <xref ref-type="fig" rid="F11">11J</xref>), 1 Jun 2002; 2♂♂, 6♀♀, 28 Nov 2002; 1♀, 2 Oct 2002; all specimens of this species were collected on two trees of <italic><tp:taxon-name><tp:taxon-name-part taxon-name-part-type="genus" reg="Fraxinus">Fraxinus</tp:taxon-name-part> <tp:taxon-name-part taxon-name-part-type="species" reg="griffithii">griffithii</tp:taxon-name-part></tp:taxon-name></italic></p><p>
              <bold><italic><tp:taxon-name><tp:taxon-name-part taxon-name-part-type="genus" reg="Kohnometopus">Kohnometopus</tp:taxon-name-part> <tp:taxon-name-part taxon-name-part-type="species" reg="yangi">yangi</tp:taxon-name-part></tp:taxon-name></italic> (Lin, 2005)</bold>
            </p><p>
              <italic><tp:taxon-name><tp:taxon-name-part taxon-name-part-type="genus" reg="Isometopidea">Isometopidea</tp:taxon-name-part> <tp:taxon-name-part taxon-name-part-type="species" reg="yangi">yangi</tp:taxon-name-part></tp:taxon-name></italic>
              <xref ref-type="bibr" rid="B13">Lin 2005</xref>
            </p><p>1♂, Taiwan, Taitung, Peinan Panchiu Station (Fig. <xref ref-type="fig" rid="F11">11G</xref>), 19 Nov–16 Dec 2004, malaise trap; 2♂♂, 2♀♀, 19 Nov–16 Dec 2004, malaise trap; 1♀, 7 Oct–19 Nov 2004, malaise trap; 3♂♂, 1♀, 16 Dec 2004–17 Feb 2005, malaise trap</p><p><italic><tp:taxon-name><tp:taxon-name-part taxon-name-part-type="genus" reg="Sulawesimetopus">Sulawesimetopus</tp:taxon-name-part></tp:taxon-name></italic> Herczek, Gorczyca &amp; Taszakowski, 2018</p><p>
              <bold><italic><tp:taxon-name><tp:taxon-name-part taxon-name-part-type="genus" reg="Sulawesimetopus">Sulawesimetopus</tp:taxon-name-part> <tp:taxon-name-part taxon-name-part-type="species" reg="henryi">henryi</tp:taxon-name-part></tp:taxon-name></italic> Herczek, Gorczyca &amp; Taszakowski, 2018</bold>
            </p><p>3♂♂, Indonesia, Sulawesi Utara (Fig. <xref ref-type="fig" rid="F11">11E</xref>), 8–18 Nov 1985</p><p>5♂♂, 1♀, Indonesia, Sulawesi Utara, Dumonga-Bone National Park, Hogg’s Back Subcamp, 660 m. a.s.1. (Fig. <xref ref-type="fig" rid="F11">11E</xref>), 15 Nov 1985</p><p><italic><tp:taxon-name><tp:taxon-name-part taxon-name-part-type="genus" reg="Planicapitus">Planicapitus</tp:taxon-name-part></tp:taxon-name></italic> Taszakowski, Kim &amp; Herczek, gen. nov.</p><p>
              <bold><italic><tp:taxon-name><tp:taxon-name-part taxon-name-part-type="genus" reg="Planicapitus">Planicapitus</tp:taxon-name-part> <tp:taxon-name-part taxon-name-part-type="species" reg="luteus">luteus</tp:taxon-name-part></tp:taxon-name></italic> Taszakowski, Kim &amp; Herczek, sp. nov.</bold>
            </p><p>1♂, Malaysia, Borneo, Sabah Danum Valley, East Ridge Trail, 150 m. a.s.1., (Fig. <xref ref-type="fig" rid="F11">11D</xref>), 2 Dec 1989, understorey rainforest, at light</p><p><italic><tp:taxon-name><tp:taxon-name-part taxon-name-part-type="genus" reg="Bruneimetopus">Bruneimetopus</tp:taxon-name-part></tp:taxon-name></italic> Taszakowski, Kim &amp; Herczek, gen. nov.</p><p>
              <bold><italic><tp:taxon-name><tp:taxon-name-part taxon-name-part-type="genus" reg="Bruneimetopus">Bruneimetopus</tp:taxon-name-part> <tp:taxon-name-part taxon-name-part-type="species" reg="simulans">simulans</tp:taxon-name-part></tp:taxon-name></italic> Taszakowski, Kim &amp; Herczek, sp. nov.</bold>
            </p><p>1♂, Brunei, Borneo, Tutong area (Fig. <xref ref-type="fig" rid="F11">11C</xref>), 16 Aug 2014, mangroves forest (Fig. <xref ref-type="fig" rid="F10">10</xref>), malaise trap</p><p>1 ♂, Brunei, Borneo, Labu FR. (Fig. <xref ref-type="fig" rid="F11">11C</xref>), 6 Aug 2018, mangroves forest, malaise trap</p></sec></tp:treatment-sec><tp:treatment-sec><!--Section generated to contain objects referenced in tp:taxon-treatment.--><fig id="F6" position="float" orientation="portrait"><object-id xmlns:xlink="http://www.w3.org/1999/xlink" content-type="doi" xlink:type="simple">10.3897/zookeys.941.47432.figure6</object-id><object-id xmlns:xlink="http://www.w3.org/1999/xlink" content-type="arpha" xlink:type="simple">1B85DA95-DF9E-5A54-8AA1-BABF9807FE01</object-id><label>Figure 6.</label><caption><p><italic><tp:taxon-name><tp:taxon-name-part taxon-name-part-type="genus" reg="Bruneimetopus">Bruneimetopus</tp:taxon-name-part> <tp:taxon-name-part taxon-name-part-type="species" reg="simulans">simulans</tp:taxon-name-part></tp:taxon-name></italic>: holotype: dorsal (<bold>A</bold>), ventral (<bold>B</bold>) and lateral (<bold>C</bold>) views.</p></caption><graphic xmlns:xlink="http://www.w3.org/1999/xlink" xlink:href="zookeys-941-071-g006.jpg" position="float" orientation="portrait" xlink:type="simple" id="oo_421616.jpg"><uri content-type="original_file" xlink:type="simple">https://binary.pensoft.net/fig/421616</uri></graphic></fig><fig id="F4" position="float" orientation="portrait"><object-id xmlns:xlink="http://www.w3.org/1999/xlink" content-type="doi" xlink:type="simple">10.3897/zookeys.941.47432.figure4</object-id><object-id xmlns:xlink="http://www.w3.org/1999/xlink" content-type="arpha" xlink:type="simple">2038035D-EA7D-5C5D-92E2-38A206BE13C2</object-id><label>Figure 4.</label><caption><p>Scent gland, evaporatory area (<bold>A, B</bold>) and peritreme (<bold>C</bold>) of <italic><tp:taxon-name><tp:taxon-name-part taxon-name-part-type="genus" reg="Planicapitus">Planicapitus</tp:taxon-name-part> <tp:taxon-name-part taxon-name-part-type="species" reg="luteus">luteus</tp:taxon-name-part></tp:taxon-name></italic>.</p></caption><graphic xmlns:xlink="http://www.w3.org/1999/xlink" xlink:href="zookeys-941-071-g004.jpg" position="float" orientation="portrait" xlink:type="simple" id="oo_421614.jpg"><uri content-type="original_file" xlink:type="simple">https://binary.pensoft.net/fig/421614</uri></graphic></fig><table-wrap id="T1" position="float" orientation="portrait"><label>Table 1.</label><caption><p>Comparison of metric features of <italic><tp:taxon-name><tp:taxon-name-part taxon-name-part-type="genus" reg="Planicapitus">Planicapitus</tp:taxon-name-part> <tp:taxon-name-part taxon-name-part-type="species" reg="luteus">luteus</tp:taxon-name-part></tp:taxon-name></italic> and <italic><tp:taxon-name><tp:taxon-name-part taxon-name-part-type="genus" reg="Bruneimetopus">Bruneimetopus</tp:taxon-name-part> <tp:taxon-name-part taxon-name-part-type="species" reg="simulans">simulans</tp:taxon-name-part></tp:taxon-name></italic>.</p></caption><table id="TID0E3MAG" rules="all"><tbody><tr><th rowspan="1" colspan="1"/><th rowspan="1" colspan="1">
                    <italic><tp:taxon-name><tp:taxon-name-part taxon-name-part-type="genus" reg="Planicapitus">P.</tp:taxon-name-part> <tp:taxon-name-part taxon-name-part-type="species" reg="luteus">luteus</tp:taxon-name-part></tp:taxon-name></italic>
                  </th><th rowspan="1" colspan="1"><italic><tp:taxon-name><tp:taxon-name-part taxon-name-part-type="genus" reg="Bruneimetopus">B.</tp:taxon-name-part> <tp:taxon-name-part taxon-name-part-type="species" reg="simulans">simulans</tp:taxon-name-part></tp:taxon-name></italic> holotype</th><th rowspan="1" colspan="1"><italic><tp:taxon-name><tp:taxon-name-part taxon-name-part-type="genus" reg="Bruneimetopus">B.</tp:taxon-name-part> <tp:taxon-name-part taxon-name-part-type="species" reg="simulans">simulans</tp:taxon-name-part></tp:taxon-name></italic> paratype</th><th rowspan="1" colspan="1"><italic><tp:taxon-name><tp:taxon-name-part taxon-name-part-type="genus" reg="Bruneimetopus">B.</tp:taxon-name-part> <tp:taxon-name-part taxon-name-part-type="species" reg="simulans">simulans</tp:taxon-name-part></tp:taxon-name></italic> average</th></tr><tr><td rowspan="1" colspan="1">Body length</td><td rowspan="1" colspan="1">2.61</td><td rowspan="1" colspan="1">2.52</td><td rowspan="1" colspan="1">2.47</td><td rowspan="1" colspan="1">2.50</td></tr><tr><td rowspan="1" colspan="1">Body width</td><td rowspan="1" colspan="1">1.24</td><td rowspan="1" colspan="1">1.13</td><td rowspan="1" colspan="1">–</td><td rowspan="1" colspan="1">1.13</td></tr><tr><td rowspan="1" colspan="1">Head length</td><td rowspan="1" colspan="1">0.22</td><td rowspan="1" colspan="1">0.19</td><td rowspan="1" colspan="1">0.19</td><td rowspan="1" colspan="1">0.19</td></tr><tr><td rowspan="1" colspan="1">Head width</td><td rowspan="1" colspan="1">0.58</td><td rowspan="1" colspan="1">0.51</td><td rowspan="1" colspan="1">0.52</td><td rowspan="1" colspan="1">0.52</td></tr><tr><td rowspan="1" colspan="1">Head height</td><td rowspan="1" colspan="1">0.86</td><td rowspan="1" colspan="1">0.71</td><td rowspan="1" colspan="1">0.68</td><td rowspan="1" colspan="1">0.71</td></tr><tr><td rowspan="1" colspan="1">Dorsal width of eye</td><td rowspan="1" colspan="1">0,20</td><td rowspan="1" colspan="1">0.17</td><td rowspan="1" colspan="1">0.19</td><td rowspan="1" colspan="1">0.18</td></tr><tr><td rowspan="1" colspan="1">Vertex width</td><td rowspan="1" colspan="1">0.26</td><td rowspan="1" colspan="1">0.17</td><td rowspan="1" colspan="1">0.19</td><td rowspan="1" colspan="1">0.18</td></tr><tr><td rowspan="1" colspan="1">Antennal segments I:II:III:IV</td><td rowspan="1" colspan="1">0.10:0.62:0.67:0.21</td><td rowspan="1" colspan="1">0.10:0.59:0.78:0.20</td><td rowspan="1" colspan="1">0.09:0.60:0.82:0.20</td><td rowspan="1" colspan="1">0.10:0.60:0.80:0.20</td></tr><tr><td rowspan="1" colspan="1">Labium length</td><td rowspan="1" colspan="1">1.30</td><td rowspan="1" colspan="1">1.26</td><td rowspan="1" colspan="1">–</td><td rowspan="1" colspan="1">1.26</td></tr><tr><td rowspan="1" colspan="1">Labial segments I:II:III:IV</td><td rowspan="1" colspan="1">0.35:0.26:0.30:0.37</td><td rowspan="1" colspan="1">0.34:0.36:0.23:0.39</td><td rowspan="1" colspan="1">–</td><td rowspan="1" colspan="1">0.34:0.36:0.23:0.39</td></tr><tr><td rowspan="1" colspan="1">Pronotum length</td><td rowspan="1" colspan="1">0.52</td><td rowspan="1" colspan="1">0.48</td><td rowspan="1" colspan="1">0.43</td><td rowspan="1" colspan="1">0.46</td></tr><tr><td rowspan="1" colspan="1">Anterior width of pronotum</td><td rowspan="1" colspan="1">0.51</td><td rowspan="1" colspan="1">0.48</td><td rowspan="1" colspan="1">0.44</td><td rowspan="1" colspan="1">0.46</td></tr><tr><td rowspan="1" colspan="1">Posterior width of pronotum</td><td rowspan="1" colspan="1">1.19</td><td rowspan="1" colspan="1">1.07</td><td rowspan="1" colspan="1">1.07</td><td rowspan="1" colspan="1">1.07</td></tr><tr><td rowspan="1" colspan="1">Mesoscutum length</td><td rowspan="1" colspan="1">0.10</td><td rowspan="1" colspan="1">0.12</td><td rowspan="1" colspan="1">0.10</td><td rowspan="1" colspan="1">0.11</td></tr><tr><td rowspan="1" colspan="1">Scutellum length</td><td rowspan="1" colspan="1">0.42</td><td rowspan="1" colspan="1">0.42</td><td rowspan="1" colspan="1">0.49</td><td rowspan="1" colspan="1">0.46</td></tr><tr><td rowspan="1" colspan="1">Scutellum width</td><td rowspan="1" colspan="1">0.61</td><td rowspan="1" colspan="1">0.68</td><td rowspan="1" colspan="1">0.59</td><td rowspan="1" colspan="1">0.64</td></tr><tr><td rowspan="1" colspan="1">Claval commissure</td><td rowspan="1" colspan="1">0.27</td><td rowspan="1" colspan="1">0.23</td><td rowspan="1" colspan="1">–</td><td rowspan="1" colspan="1">0.23</td></tr><tr><td rowspan="1" colspan="1">1<sup>st</sup> femur length</td><td rowspan="1" colspan="1">0.73</td><td rowspan="1" colspan="1">0.64</td><td rowspan="1" colspan="1">0.68</td><td rowspan="1" colspan="1">0.66</td></tr><tr><td rowspan="1" colspan="1">1<sup>st</sup> tibia length</td><td rowspan="1" colspan="1">0.76</td><td rowspan="1" colspan="1">0.73</td><td rowspan="1" colspan="1">0.76</td><td rowspan="1" colspan="1">0.75</td></tr><tr><td rowspan="1" colspan="1">1<sup>st</sup> length of tarsus</td><td rowspan="1" colspan="1">0.26</td><td rowspan="1" colspan="1">0.20</td><td rowspan="1" colspan="1"/><td rowspan="1" colspan="1"/></tr><tr><td rowspan="1" colspan="1">1<sup>st</sup> length of tarsus I: II</td><td rowspan="1" colspan="1">0.09:0.22</td><td rowspan="1" colspan="1">0.08:0.17</td><td rowspan="1" colspan="1">0.08:0.17</td><td rowspan="1" colspan="1">0.08:0.17</td></tr><tr><td rowspan="1" colspan="1">2<sup>nd</sup> femur length</td><td rowspan="1" colspan="1">0.86</td><td rowspan="1" colspan="1">0.73</td><td rowspan="1" colspan="1">0.73</td><td rowspan="1" colspan="1">0.73</td></tr><tr><td rowspan="1" colspan="1">2<sup>nd</sup> tibia length</td><td rowspan="1" colspan="1">0.96</td><td rowspan="1" colspan="1">0,84</td><td rowspan="1" colspan="1">0.88</td><td rowspan="1" colspan="1">0.86</td></tr><tr><td rowspan="1" colspan="1">2<sup>nd</sup> length of tarsus</td><td rowspan="1" colspan="1">0.21</td><td rowspan="1" colspan="1">0,19</td><td rowspan="1" colspan="1">0.19</td><td rowspan="1" colspan="1">0.19</td></tr><tr><td rowspan="1" colspan="1">2<sup>nd</sup> length of tarsus I: II</td><td rowspan="1" colspan="1">0.08:0.18</td><td rowspan="1" colspan="1">0.08:0.16</td><td rowspan="1" colspan="1">0.07:0.15</td><td rowspan="1" colspan="1">0.08:0.16</td></tr><tr><td rowspan="1" colspan="1">3<sup>rd</sup> femur length</td><td rowspan="1" colspan="1">–</td><td rowspan="1" colspan="1">–</td><td rowspan="1" colspan="1">0.92</td><td rowspan="1" colspan="1">0.92</td></tr><tr><td rowspan="1" colspan="1">3<sup>rd</sup> femur width</td><td rowspan="1" colspan="1">–</td><td rowspan="1" colspan="1">–</td><td rowspan="1" colspan="1">0.23</td><td rowspan="1" colspan="1">0.23</td></tr><tr><td rowspan="1" colspan="1">3<sup>rd</sup> tibia length</td><td rowspan="1" colspan="1">–</td><td rowspan="1" colspan="1">–</td><td rowspan="1" colspan="1">1.28</td><td rowspan="1" colspan="1">1.28</td></tr><tr><td rowspan="1" colspan="1">3<sup>rd</sup> tarsus length</td><td rowspan="1" colspan="1">–</td><td rowspan="1" colspan="1">–</td><td rowspan="1" colspan="1">0.22</td><td rowspan="1" colspan="1">0.22</td></tr><tr><td rowspan="1" colspan="1">3<sup>rd</sup> length of tarsus I: II</td><td rowspan="1" colspan="1">–</td><td rowspan="1" colspan="1">–</td><td rowspan="1" colspan="1">0.09:0.15</td><td rowspan="1" colspan="1">0.09:0.15</td></tr><tr><td rowspan="1" colspan="1">Heme length</td><td rowspan="1" colspan="1">1.99</td><td rowspan="1" colspan="1">1.84</td><td rowspan="1" colspan="1">–</td><td rowspan="1" colspan="1">1.84</td></tr><tr><td rowspan="1" colspan="1">Corium length</td><td rowspan="1" colspan="1">1.55</td><td rowspan="1" colspan="1">1.25</td><td rowspan="1" colspan="1">–</td><td rowspan="1" colspan="1">1.25</td></tr><tr><td rowspan="1" colspan="1">Cuneus length</td><td rowspan="1" colspan="1">0.29</td><td rowspan="1" colspan="1">0.23</td><td rowspan="1" colspan="1">–</td><td rowspan="1" colspan="1">0.23</td></tr><tr><td rowspan="1" colspan="1">Cuneus width</td><td rowspan="1" colspan="1">0.33</td><td rowspan="1" colspan="1">0.27</td><td rowspan="1" colspan="1">–</td><td rowspan="1" colspan="1">0.27</td></tr></tbody></table></table-wrap></tp:treatment-sec><ref-list><ref id="B17"><mixed-citation xmlns:xlink="http://www.w3.org/1999/xlink" xlink:type="simple"><person-group><name name-style="western"><surname>Poppius</surname><given-names>B</given-names></name></person-group> (<year>1913</year>) <article-title>Zur Kenntnis der Miriden, Isometopiden, Anthocoriden, Nabiden und Schizopteriden Ceylon’s.</article-title><source>Entomologisk Tidskrift</source><volume>34</volume>: <fpage>239</fpage>–<lpage>260</lpage>. <ext-link xlink:type="simple" ext-link-type="doi" xlink:href="10.5962/bhl.part.1634">https://doi.org/10.5962/bhl.part.1634</ext-link></mixed-citation></ref><ref id="B23"><mixed-citation xmlns:xlink="http://www.w3.org/1999/xlink" xlink:type="simple"><person-group><name name-style="western"><surname>Schwartz</surname><given-names>MD</given-names></name><name name-style="western"><surname>Schuh</surname><given-names>RT</given-names></name></person-group> (<year>1990</year>) <article-title>The world’s largest Isometopine, <italic><tp:taxon-name><tp:taxon-name-part taxon-name-part-type="genus">Gigantometopus</tp:taxon-name-part> <tp:taxon-name-part taxon-name-part-type="species">rossi</tp:taxon-name-part></tp:taxon-name></italic>, new genus and new species (<tp:taxon-name><tp:taxon-name-part taxon-name-part-type="suborder">Heteroptera</tp:taxon-name-part></tp:taxon-name>: <tp:taxon-name><tp:taxon-name-part taxon-name-part-type="family">Miridae</tp:taxon-name-part></tp:taxon-name>).</article-title><source>Journal New York Entomological Society</source><volume>98</volume>(<issue>1</issue>): <fpage>9</fpage>–<lpage>13</lpage>.</mixed-citation></ref><ref id="B15"><mixed-citation xmlns:xlink="http://www.w3.org/1999/xlink" xlink:type="simple"><person-group><name name-style="western"><surname>Miyamoto</surname><given-names>S</given-names></name><name name-style="western"><surname>Yasunaga</surname><given-names>T</given-names></name><name name-style="western"><surname>Hayashi</surname><given-names>M</given-names></name></person-group> (<year>1996</year>) <article-title>Description of a new isometopine plant bug, <italic><tp:taxon-name><tp:taxon-name-part taxon-name-part-type="genus">Isometopidea</tp:taxon-name-part> <tp:taxon-name-part taxon-name-part-type="species">gryllocephala</tp:taxon-name-part></tp:taxon-name></italic>, found on Ishigaki Island, Japan (<tp:taxon-name><tp:taxon-name-part taxon-name-part-type="class">Insecta</tp:taxon-name-part></tp:taxon-name>, <tp:taxon-name><tp:taxon-name-part taxon-name-part-type="suborder">Heteroptera</tp:taxon-name-part></tp:taxon-name>, <tp:taxon-name><tp:taxon-name-part taxon-name-part-type="family">Miridae</tp:taxon-name-part></tp:taxon-name>).</article-title><source>Species Diversity</source><volume>1</volume>: <fpage>107</fpage>–<lpage>110</lpage>. <ext-link xlink:type="simple" ext-link-type="doi" xlink:href="10.12782/specdiv.1.107">https://doi.org/10.12782/specdiv.1.107</ext-link></mixed-citation></ref><ref id="B14"><mixed-citation xmlns:xlink="http://www.w3.org/1999/xlink" xlink:type="simple"><person-group><name name-style="western"><surname>Lin</surname><given-names>CS</given-names></name><name name-style="western"><surname>Yang</surname><given-names>CT</given-names></name></person-group> (<year>2004</year>) <article-title><tp:taxon-name><tp:taxon-name-part taxon-name-part-type="subfamily">Isometopinae</tp:taxon-name-part></tp:taxon-name> (<tp:taxon-name><tp:taxon-name-part taxon-name-part-type="order">Hemiptera</tp:taxon-name-part></tp:taxon-name>: <tp:taxon-name><tp:taxon-name-part taxon-name-part-type="family">Miridae</tp:taxon-name-part></tp:taxon-name>) from Taiwan.</article-title><source>Formosan Entomologist</source><volume>24</volume>: <fpage>27</fpage>–<lpage>42</lpage>.</mixed-citation></ref><ref id="B24"><mixed-citation xmlns:xlink="http://www.w3.org/1999/xlink" xlink:type="simple"><person-group><name name-style="western"><surname>Yasunaga</surname><given-names>T</given-names></name></person-group> (<year>2005</year>) <article-title><tp:taxon-name><tp:taxon-name-part taxon-name-part-type="subfamily">Isometopinae</tp:taxon-name-part></tp:taxon-name> plant bugs (<tp:taxon-name><tp:taxon-name-part taxon-name-part-type="suborder">Heteroptera</tp:taxon-name-part></tp:taxon-name>: <tp:taxon-name><tp:taxon-name-part taxon-name-part-type="family">Miridae</tp:taxon-name-part></tp:taxon-name>) preferably inhabiting <italic><tp:taxon-name><tp:taxon-name-part taxon-name-part-type="genus">Fraxinus</tp:taxon-name-part> <tp:taxon-name-part taxon-name-part-type="species">griffithii</tp:taxon-name-part></tp:taxon-name></italic> on Ishigaki Island of the Ryukyus, Japan.</article-title><source>Tijdschrift voor Entomologie</source><volume>148</volume>: <fpage>341</fpage>–<lpage>349</lpage>. <ext-link xlink:type="simple" ext-link-type="doi" xlink:href="10.1163/22119434-900000179">https://doi.org/10.1163/22119434-900000179</ext-link></mixed-citation></ref><ref id="B1"><mixed-citation xmlns:xlink="http://www.w3.org/1999/xlink" xlink:type="simple"><person-group><name name-style="western"><surname>Akingbohungbe</surname><given-names>AE</given-names></name></person-group> (<year>2012</year>) A note on <italic><tp:taxon-name><tp:taxon-name-part taxon-name-part-type="genus">Gigatometopus</tp:taxon-name-part></tp:taxon-name></italic> Schwartz and Schuh (<tp:taxon-name><tp:taxon-name-part taxon-name-part-type="suborder">Heteroptera</tp:taxon-name-part></tp:taxon-name>: <tp:taxon-name><tp:taxon-name-part taxon-name-part-type="family">Miridae</tp:taxon-name-part></tp:taxon-name>: <tp:taxon-name><tp:taxon-name-part taxon-name-part-type="subfamily">Isometopinae</tp:taxon-name-part></tp:taxon-name>) with the description of a new species from Borneo. Entomologica Americana 118(1/4): 130–132. <ext-link xlink:type="simple" ext-link-type="doi" xlink:href="10.1664/12-RA-015.1">https://doi.org/10.1664/12-RA-015.1</ext-link></mixed-citation></ref><ref id="B25"><mixed-citation xmlns:xlink="http://www.w3.org/1999/xlink" xlink:type="simple"><person-group><name name-style="western"><surname>Yasunaga</surname><given-names>T</given-names></name><name name-style="western"><surname>Yamada</surname><given-names>K</given-names></name><name name-style="western"><surname>Tsai</surname><given-names>JF</given-names></name></person-group> (<year>2017</year>) <article-title>Taxonomic review of the plant bug subfamily <tp:taxon-name><tp:taxon-name-part taxon-name-part-type="subfamily">Isometopinae</tp:taxon-name-part></tp:taxon-name> for Taiwan and Japanese Southwest Islands, with descriptions of new taxa (<tp:taxon-name><tp:taxon-name-part taxon-name-part-type="order">Hemiptera</tp:taxon-name-part></tp:taxon-name>: <tp:taxon-name><tp:taxon-name-part taxon-name-part-type="suborder">Heteroptera</tp:taxon-name-part></tp:taxon-name>: <tp:taxon-name><tp:taxon-name-part taxon-name-part-type="family">Miridae</tp:taxon-name-part></tp:taxon-name>: <tp:taxon-name><tp:taxon-name-part taxon-name-part-type="subfamily">Isometopinae</tp:taxon-name-part></tp:taxon-name>).</article-title><source>Zootaxa</source><volume>4365</volume>(<issue>4</issue>): <fpage>421</fpage>–<lpage>439</lpage></mixed-citation></ref><ref id="B6"><mixed-citation xmlns:xlink="http://www.w3.org/1999/xlink" xlink:type="simple"><person-group><name name-style="western"><surname>Herczek</surname><given-names>A</given-names></name><name name-style="western"><surname>Gorczyca</surname><given-names>J</given-names></name><name name-style="western"><surname>Taszakowski</surname><given-names>A</given-names></name></person-group> (<year>2018</year>) <article-title><italic><tp:taxon-name><tp:taxon-name-part taxon-name-part-type="genus">Sulawesimetopus</tp:taxon-name-part> <tp:taxon-name-part taxon-name-part-type="species">henryi</tp:taxon-name-part></tp:taxon-name></italic>, a new genus and species of <tp:taxon-name><tp:taxon-name-part taxon-name-part-type="subfamily">Isometopinae</tp:taxon-name-part></tp:taxon-name> (<tp:taxon-name><tp:taxon-name-part taxon-name-part-type="order">Hemiptera</tp:taxon-name-part></tp:taxon-name>, <tp:taxon-name><tp:taxon-name-part taxon-name-part-type="suborder">Heteroptera</tp:taxon-name-part></tp:taxon-name>, <tp:taxon-name><tp:taxon-name-part taxon-name-part-type="family">Miridae</tp:taxon-name-part></tp:taxon-name>) from Sulawesi.</article-title> In: <person-group><name name-style="western"><surname>Wheeler</surname><given-names>Jr AG</given-names></name></person-group> (<role>Ed.</role>) <issue-title>A Festschrift Recognizing Thomas J. Henry for a Lifetime of Contributions to Heteropteran Systematics.</issue-title><source>ZooKeys</source><volume>796</volume>: <fpage>147</fpage>–<lpage>161</lpage>. <ext-link xlink:type="simple" ext-link-type="doi" xlink:href="10.3897/zookeys.796.21273">https://doi.org/10.3897/zookeys.796.21273</ext-link></mixed-citation></ref><ref id="B13"><mixed-citation xmlns:xlink="http://www.w3.org/1999/xlink" xlink:type="simple"><person-group><name name-style="western"><surname>Lin</surname><given-names>CS</given-names></name></person-group> (<year>2005</year>) <article-title>New or little-known <tp:taxon-name><tp:taxon-name-part taxon-name-part-type="subfamily">Isometopinae</tp:taxon-name-part></tp:taxon-name> from Taiwan (<tp:taxon-name><tp:taxon-name-part taxon-name-part-type="order">Hemiptera</tp:taxon-name-part></tp:taxon-name>: <tp:taxon-name><tp:taxon-name-part taxon-name-part-type="family">Miridae</tp:taxon-name-part></tp:taxon-name>).</article-title><source>Formosan Entomologist</source><volume>25</volume>: <fpage>195</fpage>–<lpage>201</lpage>.</mixed-citation></ref></ref-list></tp:taxon-treatment>
